# Supplementary material for: Diversification trajectories and paleobiogeography of Neogene chondrichthyans from Europe
Source: Paleobiology. Author manuscript; Available in PMC 2023 Aug 10. (PMC7614935; doi:10.1017/pab.2022.40)
Supplement: Table S1 [file EMS183745-supplement-Table_S1.xlsx]

## Sheet: Table_S1
Genus	max	min	Region	Reference
Aetobatus	18	18	Paratethys	Barthelt et al. 1991
Aetobatus	15.97	11.63	Paratethys	Schultz 2013
Aetobatus	11.63	7.246	Paratethys	Radwanski 1965
Aetobatus	15.97	12.8	Paratethys	Schultz et al. 2010
Aetobatus	15.97	12.8	Paratethys	Schultz 2013
Aetobatus	20.4	18.3	Paratethys	Schultz 2013
Aetobatus	20.4	18.3	Paratethys	Schultz 2013
Aetobatus	15.97	12.8	Paratethys	Schultz 2003
Aetobatus	15.1	15.1	Paratethys	Daxner-Höck et al. 2004
Aetobatus	15.97	12.8	Paratethys	Schultz 2013
Aetobatus	18.4	18.4	Paratethys	Schultz 2013
Aetobatus	20.4	18.3	Paratethys	Schultz 2013
Aetobatus	20.4	18.3	Paratethys	Schultz 2013
Aetobatus	20.4	18.3	Paratethys	Schultz 2013
Aetobatus	20.4	18.3	Paratethys	Schultz 2013
Aetobatus	20.4	18.3	Paratethys	Schultz 2013
Aetobatus	23.03	15.97	Paratethys	Staatliches Museum für Naturkunde Stuttgart
Aetobatus	20.4	18.3	Paratethys	Schultz 2013
Aetobatus	18.3	17.3	Paratethys	Staatliches Museum für Naturkunde Stuttgart
Aetobatus	23.03	15.97	Paratethys	Staatliches Museum für Naturkunde Stuttgart
Aetobatus	18.4	18.4	Paratethys	Schultz 2013
Aetobatus	23.03	15.97	Paratethys	Staatliches Museum für Naturkunde Stuttgart
Aetobatus	23.03	15.97	Paratethys	Staatliches Museum für Naturkunde Stuttgart
Aetobatus	17.3	16.4	Paratethys	Schultz 2013
Aetobatus	18.4	18.4	Paratethys	Schultz 2013
Aetobatus	17.3	16.4	Paratethys	Schultz 2013
Aetobatus	17.3	16.4	Paratethys	Schultz 2013
Aetobatus	18.4	18.4	Paratethys	Schultz 2013
Aetobatus	18.4	18.4	Paratethys	Schultz 2013
Aetobatus	18.3	17.3	Paratethys	Schultz 1968
Aetobatus	18.4	18.4	Paratethys	Schultz 2013
Aetobatus	17.3	16.4	Paratethys	Schultz 1998
Aetobatus	18.4	18.4	Paratethys	Schultz 2013
Aetobatus	20.4	18.3	Paratethys	Schultz 2013
Aetobatus	18.4	18.4	Paratethys	Schultz 2013
Aetobatus	22	22	Paratethys	Schultz 2013
Aetobatus	15.97	12.8	Paratethys	Schultz 1971
Aetobatus	13.82	11.63	Paratethys	Sabol and Holec 2002
Aetobatus	20.4	18.3	Paratethys	Schultz 2013
Aetobatus	20.4	18.3	Paratethys	Schultz 2013
Aetobatus	15.97	12.8	Paratethys	Schultz 2013
Aetobatus	15.97	12.8	Paratethys	Schultz 2013
Aetobatus	15.97	12.8	Paratethys	Schultz 2013
Aetobatus	18.4	18.4	Paratethys	Schultz 2013
Aetobatus	17.8	17.8	Paratethys	Staatliches Museum für Naturkunde Stuttgart
Aetobatus	17.8	17.8	Paratethys	Staatliches Museum für Naturkunde Stuttgart
Aetobatus	17.8	17.8	Paratethys	Probst 1877
Aetobatus	15.97	12.8	Paratethys	Schultz 2013
Aetobatus	15.97	12.8	Paratethys	Schultz 2013
Aetobatus	23.03	15.97	Paratethys	Staatliches Museum für Naturkunde Stuttgart
Aetobatus	18.4	18.4	Paratethys	Schultz 2013
Aetobatus	15.97	12.8	Paratethys	Schultz 2013
Aetobatus	15.97	12.8	Paratethys	Schultz 2013
Aetobatus	15.97	12.8	Paratethys	Schultz 2013
Aetobatus	15.97	12.8	Paratethys	Schultz 2013
Aetobatus	17.8	17.8	Paratethys	Villafaña et al 2020
Aetobatus	15.97	12.8	Paratethys	Schultz 2013
Aetobatus	15.97	12.8	Paratethys	Schultz 2013
Aetobatus	20.44	15.97	Paratethys	Leriche 1927
Aetobatus	17.3	16.4	Paratethys	Schultz 2013
Aetobatus	20.4	18.3	Paratethys	Schultz 2013
Aetobatus	15.97	7.2	Paratethys	Leriche 1927
Aetobatus	20.44	15.97	Paratethys	Leriche 1927
Aetobatus	23.03	15.97	Paratethys	Staatliches Museum für Naturkunde Stuttgart
Aetobatus	23.03	15.97	Paratethys	Staatliches Museum für Naturkunde Stuttgart
Aetobatus	20.4	18.3	Paratethys	Holec et al 1995
Aetobatus	15.97	12.8	Paratethys	Schultz 2013
Aetobatus	18	18	Paratethys	Bolliger et al 1995
Aetobatus	15.97	7.2	Paratethys	Leriche 1927
Aetobatus	20.44	15.97	Paratethys	Leriche 1927
Aetobatus	15.97	12.8	Paratethys	Schultz 2013
Aetobatus	20.44	15.97	Paratethys	Leriche 1927
Aetobatus	15.97	12.8	Paratethys	Szabo and Kocsis 2016
Aetobatus	23.03	5.3	Paratethys	Schultz 2013
Aetobatus	20.44	15.97	Paratethys	Leriche 1927
Aetobatus	15.97	12.8	Paratethys	Schultz 2013
Aetobatus	15.97	12.8	Paratethys	Schultz 2013
Aetobatus	20.44	15.97	Paratethys	Leriche 1927
Aetobatus	15.97	12.8	Paratethys	Schultz 2013
Aetobatus	15.97	12.8	Paratethys	Schultz 2013
Aetobatus	13.82	11.63	Paratethys	Hiden 1995
Aetobatus	15.97	12.8	Paratethys	Schultz 2013
Aetobatus	20.4	18.3	Paratethys	Schultz 2013
Aetobatus	20.44	15.97	Paratethys	Leriche 1927
Aetobatus	18.4	18.4	Paratethys	Schultz 2013
Aetobatus	20.4	17.3	Paratethys	Baier et al. 2004
Aetobatus	23.03	5.3	Paratethys	American Museum of Natural History
Aetobatus	23.03	5.3	Paratethys	American Museum of Natural History
Aetobatus	23.03	5.3	Mediterranean	Museo Nacional de Ciencias Naturales
Aetobatus	23.03	5.3	Mediterranean	Museo Nacional de Ciencias Naturales
Aetobatus	23.03	20.44	Mediterranean	Cappetta 1970
Aetobatus	23.03	20.44	Mediterranean	Cappetta 1970
Aetobatus	23.03	20.44	Mediterranean	Schultz 2013
Aetobatus	23.03	20.44	Mediterranean	Leriche 1907
Aetobatus	20.44	15.97	Mediterranean	Cappetta 1970
Aetobatus	20.44	15.97	Mediterranean	Leriche 1907
Aetobatus	20.44	15.97	Mediterranean	Leriche 1907
Aetobatus	20.44	15.97	Mediterranean	Leriche 1907
Aetobatus	18	17	Mediterranean	Cook et al. 2010
Aetobatus	15.97	7.2	Mediterranean	Leriche 1907
Aetobatus	15.97	7.2	Mediterranean	Leriche 1907
Aetobatus	15.97	7.2	Mediterranean	Leriche 1907
Aetobatus	15.97	7.2	Mediterranean	Leriche 1907
Aetobatus	15.97	7.2	Mediterranean	Leriche 1907
Aetobatus	15.97	7.2	Mediterranean	Leriche 1907
Aetobatus	15.97	11.63	Mediterranean	Brisswalter 2009
Aetobatus	15.97	13.82	Mediterranean	Vialle et al 2011
Aetobatus	15.97	13.82	Mediterranean	Cappetta et al 1967
Aetobatus	15.97	13.82	Mediterranean	Cappetta 1970
Aetobatus	15.97	13.82	Mediterranean	Cappetta 1970
Aetobatus	15.97	13.82	Mediterranean	D’erasmo 1951
Aetobatus	5.333	3.6	Mediterranean	Pawellek et al. 2012
Aetobatus	5.3	3.6	North Sea	Van de Geyn 1937
Aetobatus	11.63	5.3	North Sea	Mollen 2010
Aetobatus	15.97	13.8	North Sea	Van den Bosch et al. 1975
Aetobatus	15.97	13.8	North Sea	Bor et al. 2012
Aetobatus	15.97	13.8	North Sea	Van den Bosch 1978
Aetobatus	17.8	15.97	North Sea	Reinecke et al. 2011
Aetobatus	19	16.4	North Sea	De Ceuster 1987
Aetobatus	7.2	4.9	Atlantic	Antunes et al. 1986
Aetobatus	7.2	4.9	Atlantic	Antunes et al. 1986
Aetobatus	20.4	15.97	Atlantic	Zbyszewski 1949
Aetobatus	11.63	5.333	Atlantic	Da Mata 1962
Aetobatus	20.44	15.97	Atlantic	Cahuzac et al. 2007
Aetobatus	20.44	15.97	Atlantic	Cahuzac et al. 2007
Aetobatus	15.97	13.82	Atlantic	Collier and Huin 1979
Aetobatus	15.97	13.82	Atlantic	Lecuyer et al. 1996
Aetobatus	15.97	13.82	Atlantic	Lecuyer et al. 1996
Aetobatus	14	14	Atlantic	Fialho et al 2019
Aetobatus	14	14	Atlantic	Fialho et al 2019
Aetomylaeus	11.63	7.246	Paratethys	Radwanski 1965
Aetomylaeus	15.97	12.8	Paratethys	Schultz 2013
Aetomylaeus	15.97	12.8	Paratethys	Schultz 2013
Aetomylaeus	15.97	13.82	Paratethys	Hiden 1995
Aetomylaeus	15.97	12.8	Paratethys	Schultz 2013
Aetomylaeus	23.03	20.44	Mediterranean	Cappetta 1970
Aetomylaeus	18	17	Mediterranean	Cook et al. 2010
Aetomylaeus	16.9	15.97	Mediterranean	Fourtau 1918
Aetomylaeus	15.97	7.2	Mediterranean	Leriche 1907
Aetomylaeus	15.97	13.82	Mediterranean	Cappetta 1970
Aetomylaeus	5.333	2.588	Mediterranean	Mane et al. 2003
Aetomylaeus	5.333	2.588	Mediterranean	Mane et al. 2003
Aetomylaeus	5.333	3.6	Mediterranean	Cappetta and Cavallo 2006
Aetomylaeus	5.333	3.6	Mediterranean	Pawellek et al. 2012
Aetomylaeus	7.2	4.9	Atlantic	Antunes et al. 1986
Aetomylaeus	7.2	4.9	Atlantic	Antunes et al. 1986
Aetomylaeus	11.63	5.333	Atlantic	Da Mata 1962
Aetomylaeus	11.63	5.333	Atlantic	Da Mata 1962
Aetomylaeus	14	14	Atlantic	Fialho et al 2019
Alopias	20.44	15.97	Paratethys	Koch 1904
Alopias	18.3	17.3	Paratethys	Staatliches Museum für Naturkunde Stuttgart
Alopias	23.03	15.97	Paratethys	Staatliches Museum für Naturkunde Stuttgart
Alopias	23.03	15.97	Paratethys	Schultz 2013
Alopias	18.3	17.3	Paratethys	Schultz 1968
Alopias	18.3	17.3	Paratethys	Schultz 1968
Alopias	18.4	18.4	Paratethys	Schultz 2013
Alopias	18.4	18.4	Paratethys	Schultz 2013
Alopias	18.4	18.4	Paratethys	Schultz 2013
Alopias	18.4	18.4	Paratethys	Schultz 2013
Alopias	18.4	18.4	Paratethys	Schultz 2013
Alopias	18.4	18.4	Paratethys	Schultz 2013
Alopias	18.4	18.4	Paratethys	Schultz 2013
Alopias	18.4	18.4	Paratethys	Schultz 2013
Alopias	18.4	18.4	Paratethys	Schultz 2013
Alopias	18.4	18.4	Paratethys	Schultz 2013
Alopias	17.5	17.5	Paratethys	Kocsis 2007
Alopias	22	22	Paratethys	Schultz 2013
Alopias	17.8	17.8	Paratethys	Schultz 2013
Alopias	17.8	17.8	Paratethys	Schultz 2013
Alopias	18.4	18.4	Paratethys	Schultz 2013
Alopias	18.4	18.4	Paratethys	Staatliches Museum für Naturkunde Stuttgart
Alopias	23.03	15.97	Paratethys	Staatliches Museum für Naturkunde Stuttgart
Alopias	23.03	15.97	Paratethys	Staatliches Museum für Naturkunde Stuttgart
Alopias	23.03	15.97	Paratethys	Staatliches Museum für Naturkunde Stuttgart
Alopias	23.03	15.97	Paratethys	Staatliches Museum für Naturkunde Stuttgart
Alopias	23.03	15.97	Paratethys	Schultz 2013
Alopias	23.03	15.97	Paratethys	Schultz 2013
Alopias	23.03	15.97	Paratethys	Staatliches Museum für Naturkunde Stuttgart
Alopias	23.03	15.97	Paratethys	Staatliches Museum für Naturkunde Stuttgart
Alopias	23.03	15.97	Paratethys	Staatliches Museum für Naturkunde Stuttgart
Alopias	23.03	15.97	Paratethys	Staatliches Museum für Naturkunde Stuttgart
Alopias	23.03	15.97	Paratethys	Staatliches Museum für Naturkunde Stuttgart
Alopias	23.03	15.97	Paratethys	Schultz 2013
Alopias	17.8	17.8	Paratethys	Villafaña et al 2020
Alopias	18.3	17.3	Paratethys	Pollerspock and Beaury 2014
Alopias	15.97	7.2	Paratethys	Leriche 1927
Alopias	20.4	18.3	Paratethys	Schultz 2013
Alopias	15.97	7.2	Paratethys	Leriche 1927
Alopias	20.44	15.97	Paratethys	Leriche 1927
Alopias	20.44	15.97	Paratethys	Schultz 2013
Alopias	20.44	15.97	Paratethys	Leriche 1927
Alopias	20.44	15.97	Paratethys	Leriche 1927
Alopias	20.44	15.97	Paratethys	Leriche 1927
Alopias	20.44	15.97	Paratethys	Leriche 1927
Alopias	18.06	17.95	Paratethys	Barthelt et al. 1991
Alopias	18.06	17.95	Paratethys	Barthelt et al. 1991
Alopias	20.44	15.97	Paratethys	Von Ihering 1927
Alopias	15.97	15.32	Paratethys	Reinecke and Radwanski 2015
Alopias	20.4	17.3	Paratethys	Baier et al. 2004
Alopias	23.03	20.4	Mediterranean	Ward and Bonavia 2001
Alopias	20.44	15.97	Mediterranean	Ward and Bonavia 2001
Alopias	20.44	15.97	Mediterranean	Ward and Bonavia 2001
Alopias	15.97	11.63	Mediterranean	Brisswalter 2009
Alopias	15.97	13.82	Mediterranean	Vialle et al 2011
Alopias	15.97	13.82	Mediterranean	Cappetta et al 1967
Alopias	15.97	13.82	Mediterranean	Cappetta 1970
Alopias	15.97	13.82	Mediterranean	Cappetta 1970
Alopias	13.82	11.63	Mediterranean	Ward and Bonavia 2001
Alopias	5.333	3.6	Mediterranean	Cappetta and Cavallo 2006
Alopias	5.333	3.6	Mediterranean	Pawellek et al. 2012
Alopias	3.6	2.6	Mediterranean	Fulgosi et al. 2009
Alopias	5.3	3.6	North Sea	Van de Geyn 1937
Alopias	11.63	5.3	North Sea	Hoedemakers and Dufraing 2015
Alopias	19.4	12.4	North Sea	Jugen Kriwet collection 2005
Alopias	19.4	12.4	North Sea	Jugen Kriwet collection 2005
Alopias	19.4	12.4	North Sea	Jugen Kriwet collection 2005
Alopias	15.97	13.8	North Sea	Van den Bosch 1978
Alopias	15.97	13.8	North Sea	Bor et al. 2012
Alopias	15.97	13.8	North Sea	Bor et al. 2012
Alopias	15.97	13.8	North Sea	Bor et al. 2012
Alopias	17.8	15.97	North Sea	Reinecke et al. 2011
Alopias	17.8	15.97	North Sea	Reinecke et al. 2011
Alopias	17.8	15.97	North Sea	Reinecke et al. 2011
Alopias	20.44	13.82	Atlantic	Antunes et al 1981
Alopias	5.3	3.6	Atlantic	Garcia et al. 2009
Alopias	7.2	4.9	Atlantic	Antunes et al. 1986
Alopias	15.97	13.82	Atlantic	Canevet 2011
Alopias	13.82	11.63	Atlantic	Canevet 2011
Alopias	13.82	11.63	Atlantic	Canevet 2011
Alopias	13.82	11.63	Atlantic	Canevet 2011
Anomotodon	15.97	13.82	Mediterranean	D’erasmo 1951
Anotodus	5.333	3.6	Mediterranean	Bianuci and Landini 2005
Anoxypristis	5.333	3.6	Mediterranean	Collareta et al. 2017
Anoxypristis	5.333	3.6	Mediterranean	Pawellek et al. 2012
Anoxypristis	7.2	4.9	Atlantic	Antunes et al. 1986
Anoxypristis	14	14	Atlantic	Fialho et al 2019
Apristurus	18.4	18.4	Paratethys	Pollerspock and Straube 2017
Araloselachus	18.06	17.95	Paratethys	Barthelt et al. 1991
Araloselachus	15.97	12.8	Paratethys	Schultz 1979
Araloselachus	11.63	7.246	Paratethys	Radwanski 1965
Araloselachus	11.63	7.246	Paratethys	Radwanski 1965
Araloselachus	20.44	15.97	Paratethys	Koch 1904
Araloselachus	18.3	17.3	Paratethys	Schultz 2013
Araloselachus	18.4	18.4	Paratethys	Schultz 2013
Araloselachus	15.97	12.8	Paratethys	Schultz 2013
Araloselachus	15.97	12.8	Paratethys	Schultz et al. 2010
Araloselachus	15.97	12.8	Paratethys	Schultz 2013
Araloselachus	15.97	12.8	Paratethys	Schultz 2013
Araloselachus	20.4	18.3	Paratethys	Schultz 2013
Araloselachus	18.3	17.3	Paratethys	Schultz 2013
Araloselachus	20.4	18.3	Paratethys	Schultz 2013
Araloselachus	20.4	18.3	Paratethys	Schultz 2013
Araloselachus	20.4	18.3	Paratethys	Schultz 2013
Araloselachus	20.4	18.3	Paratethys	Schultz 2013
Araloselachus	20.4	18.3	Paratethys	Schultz 2013
Araloselachus	20.4	18.3	Paratethys	Schultz 2013
Araloselachus	20.4	18.3	Paratethys	Schultz 2013
Araloselachus	15.97	12.8	Paratethys	Schultz 2013
Araloselachus	20.4	18.3	Paratethys	Schultz 2013
Araloselachus	15.1	15.1	Paratethys	Daxner-Höck et al. 2004
Araloselachus	15.97	12.8	Paratethys	Schultz 2003
Araloselachus	15.97	12.8	Paratethys	Schultz 2013
Araloselachus	23.03	15.97	Paratethys	Staatliches Museum für Naturkunde Stuttgart
Araloselachus	18.4	18.4	Paratethys	Schultz 2013
Araloselachus	20.4	18.3	Paratethys	Schultz 2013
Araloselachus	20.4	18.3	Paratethys	Schultz 2013
Araloselachus	20.4	18.3	Paratethys	Schultz 2013
Araloselachus	20.4	18.3	Paratethys	Schultz 2013
Araloselachus	23.03	15.97	Paratethys	Staatliches Museum für Naturkunde Stuttgart
Araloselachus	20.4	18.3	Paratethys	Schultz 2013
Araloselachus	15.97	12.8	Paratethys	Schultz 2013
Araloselachus	15.97	12.8	Paratethys	Schultz 2013
Araloselachus	20.4	18.3	Paratethys	Schultz 2013
Araloselachus	23.03	15.97	Paratethys	Staatliches Museum für Naturkunde Stuttgart
Araloselachus	18.3	17.3	Paratethys	Staatliches Museum für Naturkunde Stuttgart
Araloselachus	23.03	15.97	Paratethys	Staatliches Museum für Naturkunde Stuttgart
Araloselachus	23.03	15.97	Paratethys	Staatliches Museum für Naturkunde Stuttgart
Araloselachus	23.03	15.97	Paratethys	Staatliches Museum für Naturkunde Stuttgart
Araloselachus	23.03	15.97	Paratethys	Staatliches Museum für Naturkunde Stuttgart
Araloselachus	23.03	15.97	Paratethys	Staatliches Museum für Naturkunde Stuttgart
Araloselachus	23.03	15.97	Paratethys	Staatliches Museum für Naturkunde Stuttgart
Araloselachus	23.03	15.97	Paratethys	Staatliches Museum für Naturkunde Stuttgart
Araloselachus	23.03	15.97	Paratethys	Staatliches Museum für Naturkunde Stuttgart
Araloselachus	23.03	15.97	Paratethys	Staatliches Museum für Naturkunde Stuttgart
Araloselachus	23.03	15.97	Paratethys	Staatliches Museum für Naturkunde Stuttgart
Araloselachus	23.03	15.97	Paratethys	Staatliches Museum für Naturkunde Stuttgart
Araloselachus	23.03	15.97	Paratethys	Staatliches Museum für Naturkunde Stuttgart
Araloselachus	23.03	15.97	Paratethys	Staatliches Museum für Naturkunde Stuttgart
Araloselachus	23.03	15.97	Paratethys	Staatliches Museum für Naturkunde Stuttgart
Araloselachus	23.03	15.97	Paratethys	Staatliches Museum für Naturkunde Stuttgart
Araloselachus	23.03	15.97	Paratethys	Staatliches Museum für Naturkunde Stuttgart
Araloselachus	23.03	15.97	Paratethys	Staatliches Museum für Naturkunde Stuttgart
Araloselachus	23.03	15.97	Paratethys	Staatliches Museum für Naturkunde Stuttgart
Araloselachus	23.03	15.97	Paratethys	Staatliches Museum für Naturkunde Stuttgart
Araloselachus	23.03	15.97	Paratethys	Staatliches Museum für Naturkunde Stuttgart
Araloselachus	23.03	15.97	Paratethys	Staatliches Museum für Naturkunde Stuttgart
Araloselachus	23.03	15.97	Paratethys	Staatliches Museum für Naturkunde Stuttgart
Araloselachus	17.3	16.4	Paratethys	Schultz 2013
Araloselachus	17.3	16.4	Paratethys	Schultz 2013
Araloselachus	23.03	15.97	Paratethys	Staatliches Museum für Naturkunde Stuttgart
Araloselachus	18.4	18.4	Paratethys	Schultz 2013
Araloselachus	17.3	16.4	Paratethys	Schultz 2013
Araloselachus	18.4	18.4	Paratethys	Schultz 2013
Araloselachus	18.4	18.4	Paratethys	Schultz 2013
Araloselachus	17.3	16.4	Paratethys	Schultz 2013
Araloselachus	18.4	18.4	Paratethys	Schultz 2013
Araloselachus	20.4	18.3	Paratethys	Schultz 2013
Araloselachus	18.4	18.4	Paratethys	Schultz 2013
Araloselachus	23.03	15.97	Paratethys	Staatliches Museum für Naturkunde Stuttgart
Araloselachus	23.03	15.97	Paratethys	Staatliches Museum für Naturkunde Stuttgart
Araloselachus	23.03	15.97	Paratethys	Staatliches Museum für Naturkunde Stuttgart
Araloselachus	23.03	15.97	Paratethys	Staatliches Museum für Naturkunde Stuttgart
Araloselachus	17.3	16.4	Paratethys	Schultz 2013
Araloselachus	20.44	15.97	Paratethys	Pilleri 1986
Araloselachus	17.3	16.4	Paratethys	Schultz 2013
Araloselachus	18.3	17.3	Paratethys	Schultz 1968
Araloselachus	18.4	18.4	Paratethys	Schultz 2013
Araloselachus	18.4	18.4	Paratethys	Schultz 2013
Araloselachus	18.4	18.4	Paratethys	Schultz 2013
Araloselachus	18.4	18.4	Paratethys	Schultz 2013
Araloselachus	17.3	16.4	Paratethys	Schultz 1998
Araloselachus	18.4	18.4	Paratethys	Schultz 2013
Araloselachus	18.4	18.4	Paratethys	Schultz 2013
Araloselachus	15.97	12.8	Paratethys	Schultz 2013
Araloselachus	20.4	18.3	Paratethys	Schultz 2013
Araloselachus	15.97	12.8	Paratethys	Schultz 2013
Araloselachus	15.97	12.8	Paratethys	Schultz 2013
Araloselachus	18.4	18.4	Paratethys	Schultz 2013
Araloselachus	15.97	12.8	Paratethys	Schultz 2013
Araloselachus	15.97	12.8	Paratethys	Schultz 2013
Araloselachus	18.4	18.4	Paratethys	Schultz 2013
Araloselachus	15.97	12.8	Paratethys	Schultz 2013
Araloselachus	15.97	12.8	Paratethys	Schultz 2013
Araloselachus	18.4	18.4	Paratethys	Schultz 2013
Araloselachus	17.5	17.5	Paratethys	Kocsis 2007
Araloselachus	22	22	Paratethys	Schultz 2013
Araloselachus	15.97	12.8	Paratethys	Schultz 1971
Araloselachus	13.82	11.63	Paratethys	Sabol and Holec 2002
Araloselachus	20.4	18.3	Paratethys	Schultz 2013
Araloselachus	15.97	12.8	Paratethys	Schultz 2013
Araloselachus	15.97	12.8	Paratethys	Schultz 2013
Araloselachus	15.97	12.8	Paratethys	Schultz 2013
Araloselachus	18.4	18.4	Paratethys	Schultz 2013
Araloselachus	15.97	12.8	Paratethys	Schultz 2013
Araloselachus	18.4	18.4	Paratethys	Schultz 2013
Araloselachus	18.4	18.4	Paratethys	Schultz 2013
Araloselachus	18.3	17.3	Paratethys	Schultz 1972
Araloselachus	17.8	17.8	Paratethys	Staatliches Museum für Naturkunde Stuttgart
Araloselachus	17.8	17.8	Paratethys	Staatliches Museum für Naturkunde Stuttgart
Araloselachus	17.8	17.8	Paratethys	Staatliches Museum für Naturkunde Stuttgart
Araloselachus	17.8	17.8	Paratethys	Staatliches Museum für Naturkunde Stuttgart
Araloselachus	17.8	17.8	Paratethys	Staatliches Museum für Naturkunde Stuttgart
Araloselachus	17.8	17.8	Paratethys	Staatliches Museum für Naturkunde Stuttgart
Araloselachus	17.8	17.8	Paratethys	Staatliches Museum für Naturkunde Stuttgart
Araloselachus	17.8	17.8	Paratethys	Staatliches Museum für Naturkunde Stuttgart
Araloselachus	17.8	17.8	Paratethys	Staatliches Museum für Naturkunde Stuttgart
Araloselachus	17.8	17.8	Paratethys	Staatliches Museum für Naturkunde Stuttgart
Araloselachus	17.8	17.8	Paratethys	Staatliches Museum für Naturkunde Stuttgart
Araloselachus	15.97	12.8	Paratethys	Schultz 2013
Araloselachus	15.97	12.8	Paratethys	Schultz 2013
Araloselachus	15.97	12.8	Paratethys	Schultz 2013
Araloselachus	15.97	12.8	Paratethys	Schultz 2013
Araloselachus	15.97	12.8	Paratethys	Schultz 2013
Araloselachus	11.63	5.3	Paratethys	Staatliches Museum für Naturkunde Stuttgart
Araloselachus	15.97	12.8	Paratethys	Schultz 2013
Araloselachus	23.03	15.97	Paratethys	Staatliches Museum für Naturkunde Stuttgart
Araloselachus	23.03	15.97	Paratethys	Staatliches Museum für Naturkunde Stuttgart
Araloselachus	23.03	15.97	Paratethys	Staatliches Museum für Naturkunde Stuttgart
Araloselachus	23.03	15.97	Paratethys	Staatliches Museum für Naturkunde Stuttgart
Araloselachus	15.97	12.8	Paratethys	Schultz 2013
Araloselachus	23.03	5.3	Paratethys	Staatliches Museum für Naturkunde Stuttgart
Araloselachus	23.03	15.97	Paratethys	Staatliches Museum für Naturkunde Stuttgart
Araloselachus	23.03	15.97	Paratethys	Staatliches Museum für Naturkunde Stuttgart
Araloselachus	23.03	15.97	Paratethys	Staatliches Museum für Naturkunde Stuttgart
Araloselachus	23.03	15.97	Paratethys	Staatliches Museum für Naturkunde Stuttgart
Araloselachus	23.03	5.3	Paratethys	Staatliches Museum für Naturkunde Stuttgart
Araloselachus	23.03	15.97	Paratethys	Staatliches Museum für Naturkunde Stuttgart
Araloselachus	23.03	15.97	Paratethys	Staatliches Museum für Naturkunde Stuttgart
Araloselachus	23.03	15.97	Paratethys	Staatliches Museum für Naturkunde Stuttgart
Araloselachus	15.97	12.8	Paratethys	Schultz 2013
Araloselachus	18.4	18.4	Paratethys	Schultz 2013
Araloselachus	15.97	12.8	Paratethys	Rogl et al. 2008
Araloselachus	15.97	12.8	Paratethys	Schultz 2013
Araloselachus	15.97	12.8	Paratethys	Schultz 2013
Araloselachus	15.97	12.8	Paratethys	Schultz 2013
Araloselachus	15.97	12.8	Paratethys	Schultz 2013
Araloselachus	15.97	12.8	Paratethys	Schultz 2013
Araloselachus	23.03	15.97	Paratethys	Staatliches Museum für Naturkunde Stuttgart
Araloselachus	23.03	15.97	Paratethys	Staatliches Museum für Naturkunde Stuttgart
Araloselachus	15.97	12.8	Paratethys	Schultz 2013
Araloselachus	23.03	15.97	Paratethys	Staatliches Museum für Naturkunde Stuttgart
Araloselachus	15.97	12.8	Paratethys	Schultz 2013
Araloselachus	15.97	12.8	Paratethys	Schultz 2013
Araloselachus	15.97	12.8	Paratethys	Schultz 2013
Araloselachus	15.97	12.8	Paratethys	Schultz 2013
Araloselachus	17.8	17.8	Paratethys	Villafaña et al 2020
Araloselachus	15.97	12.8	Paratethys	Schultz 2013
Araloselachus	15.97	12.8	Paratethys	Schultz 2013
Araloselachus	15.97	12.8	Paratethys	Schultz 2013
Araloselachus	15.97	12.8	Paratethys	Schultz 2013
Araloselachus	15.97	12.8	Paratethys	Schultz 2013
Araloselachus	20.44	15.97	Paratethys	Leriche 1927
Araloselachus	23.03	15.97	Paratethys	Staatliches Museum für Naturkunde Stuttgart
Araloselachus	15.97	12.8	Paratethys	Schultz 2013
Araloselachus	23.03	15.97	Paratethys	Staatliches Museum für Naturkunde Stuttgart
Araloselachus	23.03	15.97	Paratethys	Staatliches Museum für Naturkunde Stuttgart
Araloselachus	15.97	7.2	Paratethys	Leriche 1927
Araloselachus	15.97	7.2	Paratethys	Leriche 1927
Araloselachus	23.03	15.97	Paratethys	Staatliches Museum für Naturkunde Stuttgart
Araloselachus	23.03	15.97	Paratethys	Staatliches Museum für Naturkunde Stuttgart
Araloselachus	23.03	15.97	Paratethys	Staatliches Museum für Naturkunde Stuttgart
Araloselachus	15.97	7.2	Paratethys	Leriche 1927
Araloselachus	15.97	7.2	Paratethys	Leriche 1927
Araloselachus	15.97	7.2	Paratethys	Leriche 1927
Araloselachus	15.97	7.2	Paratethys	Leriche 1927
Araloselachus	20.44	15.97	Paratethys	Leriche 1927
Araloselachus	15.97	7.2	Paratethys	Leriche 1927
Araloselachus	15.97	7.2	Paratethys	Leriche 1927
Araloselachus	15.97	7.2	Paratethys	Leriche 1927
Araloselachus	20.44	15.97	Paratethys	Leriche 1927
Araloselachus	20.44	15.97	Paratethys	Leriche 1927
Araloselachus	20.44	15.97	Paratethys	Leriche 1927
Araloselachus	20.44	15.97	Paratethys	Leriche 1927
Araloselachus	20.44	15.97	Paratethys	Leriche 1927
Araloselachus	20.44	15.97	Paratethys	Leriche 1927
Araloselachus	23.03	15.97	Paratethys	Staatliches Museum für Naturkunde Stuttgart
Araloselachus	20.44	15.97	Paratethys	Leriche 1927
Araloselachus	15.97	7.2	Paratethys	Leriche 1927
Araloselachus	20.44	15.97	Paratethys	Leriche 1927
Araloselachus	20.44	15.97	Paratethys	Leriche 1927
Araloselachus	20.44	15.97	Paratethys	Leriche 1927
Araloselachus	20.4	18.3	Paratethys	Holec et al 1995
Araloselachus	20.44	15.97	Paratethys	Leriche 1927
Araloselachus	20.44	15.97	Paratethys	Leriche 1927
Araloselachus	20.44	15.97	Paratethys	Leriche 1927
Araloselachus	20.44	15.97	Paratethys	Leriche 1927
Araloselachus	15.97	12.8	Paratethys	Schultz 2013
Araloselachus	20.44	15.97	Paratethys	Leriche 1927
Araloselachus	20.44	15.97	Paratethys	Leriche 1927
Araloselachus	20.44	15.97	Paratethys	Leriche 1927
Araloselachus	20.44	15.97	Paratethys	Leriche 1927
Araloselachus	20.44	15.97	Paratethys	Leriche 1927
Araloselachus	20.44	15.97	Paratethys	Leriche 1927
Araloselachus	18	18	Paratethys	Bolliger et al 1995
Araloselachus	20.44	15.97	Paratethys	Leriche 1927
Araloselachus	20.44	15.97	Paratethys	Leriche 1927
Araloselachus	20.44	15.97	Paratethys	Leriche 1927
Araloselachus	15.97	7.2	Paratethys	Leriche 1927
Araloselachus	20.44	15.97	Paratethys	Leriche 1927
Araloselachus	20.44	15.97	Paratethys	Leriche 1927
Araloselachus	20.44	15.97	Paratethys	Leriche 1927
Araloselachus	20.44	15.97	Paratethys	Leriche 1927
Araloselachus	20.44	15.97	Paratethys	Leriche 1927
Araloselachus	20.44	15.97	Paratethys	Leriche 1927
Araloselachus	20.44	15.97	Paratethys	Leriche 1927
Araloselachus	15.97	7.2	Paratethys	Leriche 1927
Araloselachus	20.44	15.97	Paratethys	Leriche 1927
Araloselachus	20.44	15.97	Paratethys	Leriche 1927
Araloselachus	20.44	15.97	Paratethys	Leriche 1927
Araloselachus	20.44	15.97	Paratethys	Leriche 1927
Araloselachus	20.44	15.97	Paratethys	Leriche 1927
Araloselachus	20.44	15.97	Paratethys	Leriche 1927
Araloselachus	20.44	15.97	Paratethys	Leriche 1927
Araloselachus	20.44	15.97	Paratethys	Leriche 1927
Araloselachus	20.44	15.97	Paratethys	Leriche 1927
Araloselachus	20.44	15.97	Paratethys	Leriche 1927
Araloselachus	20.44	15.97	Paratethys	Leriche 1927
Araloselachus	20.44	15.97	Paratethys	Leriche 1927
Araloselachus	20.44	15.97	Paratethys	Leriche 1927
Araloselachus	15.97	7.2	Paratethys	Leriche 1927
Araloselachus	20.44	15.97	Paratethys	Leriche 1927
Araloselachus	20.44	15.97	Paratethys	Leriche 1927
Araloselachus	20.44	15.97	Paratethys	Leriche 1927
Araloselachus	15.97	12.8	Paratethys	Szabo and Kocsis 2016
Araloselachus	20.44	15.97	Paratethys	Leriche 1927
Araloselachus	20.44	15.97	Paratethys	Leriche 1927
Araloselachus	15.97	15.32	Paratethys	Wysocka et al 2012
Araloselachus	20.44	15.97	Paratethys	Leriche 1927
Araloselachus	23.03	5.3	Paratethys	Schultz 2013
Araloselachus	20.44	15.97	Paratethys	Leriche 1927
Araloselachus	15.97	7.2	Paratethys	Leriche 1927
Araloselachus	15.97	12.8	Paratethys	Schultz 2013
Araloselachus	15.97	12.8	Paratethys	Schultz 2013
Araloselachus	15.97	12.8	Paratethys	Schultz 2013
Araloselachus	15.97	7.2	Paratethys	Leriche 1927
Araloselachus	20.44	15.97	Paratethys	Leriche 1927
Araloselachus	20.44	15.97	Paratethys	Leriche 1927
Araloselachus	20.44	15.97	Paratethys	Leriche 1927
Araloselachus	15.97	7.2	Paratethys	Leriche 1927
Araloselachus	20.44	15.97	Paratethys	Leriche 1927
Araloselachus	20.44	15.97	Paratethys	Leriche 1927
Araloselachus	20.44	15.97	Paratethys	Leriche 1927
Araloselachus	20.44	15.97	Paratethys	Leriche 1927
Araloselachus	20.44	15.97	Paratethys	Leriche 1927
Araloselachus	20.44	15.97	Paratethys	Leriche 1927
Araloselachus	20.44	15.97	Paratethys	Leriche 1927
Araloselachus	20.44	15.97	Paratethys	Leriche 1927
Araloselachus	13.82	11.63	Paratethys	Hiden 1995
Araloselachus	15.97	12.8	Paratethys	Schultz 2013
Araloselachus	20.44	15.97	Paratethys	Leriche 1927
Araloselachus	23.03	5.3	Paratethys	Schultz 2013
Araloselachus	20.44	15.97	Paratethys	Leriche 1927
Araloselachus	20.4	18.3	Paratethys	Schultz 2013
Araloselachus	20.44	15.97	Paratethys	Leriche 1927
Araloselachus	20.44	15.97	Paratethys	Leriche 1927
Araloselachus	20.44	15.97	Paratethys	Leriche 1927
Araloselachus	20.44	15.97	Paratethys	Leriche 1927
Araloselachus	20.44	15.97	Paratethys	Leriche 1927
Araloselachus	20.44	15.97	Paratethys	Leriche 1927
Araloselachus	20.44	15.97	Paratethys	Leriche 1927
Araloselachus	20.44	15.97	Paratethys	Leriche 1927
Araloselachus	20.44	15.97	Paratethys	Leriche 1927
Araloselachus	20.44	15.97	Paratethys	Leriche 1927
Araloselachus	20.44	15.97	Paratethys	Leriche 1927
Araloselachus	20.44	15.97	Paratethys	Leriche 1927
Araloselachus	20.44	15.97	Paratethys	Leriche 1927
Araloselachus	20.44	15.97	Paratethys	Leriche 1927
Araloselachus	15.97	15.32	Paratethys	Reinecke and Radwanski 2015
Araloselachus	20.44	15.97	Paratethys	Leriche 1927
Araloselachus	20.4	17.3	Paratethys	Baier et al. 2004
Araloselachus	23.03	5.3	Mediterranean	Museo Nacional de Ciencias Naturales
Araloselachus	23.03	5.3	Mediterranean	Museo Nacional de Ciencias Naturales
Araloselachus	23.03	20.44	Mediterranean	Cappetta 1970
Araloselachus	23.03	20.44	Mediterranean	Leriche 1907
Araloselachus	20.44	15.97	Mediterranean	Leriche 1907
Araloselachus	20.44	15.97	Mediterranean	Leriche 1907
Araloselachus	20.44	15.97	Mediterranean	Marsili et al. 2007
Araloselachus	20.44	15.97	Mediterranean	Rocabert 1934
Araloselachus	20.44	15.97	Mediterranean	Rocabert 1934
Araloselachus	20.44	15.97	Mediterranean	Rocabert 1934
Araloselachus	18.3	17.3	Mediterranean	Rocabert 1934
Araloselachus	18	17	Mediterranean	Cook et al. 2010
Araloselachus	15.97	7.2	Mediterranean	Leriche 1907
Araloselachus	15.97	7.2	Mediterranean	Leriche 1907
Araloselachus	15.97	7.2	Mediterranean	Leriche 1907
Araloselachus	15.97	7.2	Mediterranean	Leriche 1907
Araloselachus	15.97	7.2	Mediterranean	Leriche 1907
Araloselachus	15.97	7.2	Mediterranean	Leriche 1907
Araloselachus	15.97	7.2	Mediterranean	Leriche 1907
Araloselachus	15.97	13.82	Mediterranean	Cappetta 1970
Araloselachus	15.97	13.82	Mediterranean	D’erasmo 1951
Araloselachus	13.82	11.63	Mediterranean	Mendiola and López 2005
Araloselachus	11.63	5.333	Mediterranean	Obrador and Mercadal 1973
Araloselachus	11.63	5.333	Mediterranean	Obrador and Mercadal 1973
Araloselachus	11.63	5.333	Mediterranean	Obrador and Mercadal 1973
Araloselachus	11.63	5.333	Mediterranean	Obrador and Mercadal 1973
Araloselachus	11.63	5.333	Mediterranean	Obrador and Mercadal 1973
Araloselachus	11.63	5.333	Mediterranean	Obrador and Mercadal 1973
Araloselachus	11.63	7.246	Mediterranean	Leriche 1910
Araloselachus	11.63	7.246	Mediterranean	Smithsonian National Museum of Natural History in Washington D.C
Araloselachus	11.63	7.246	Mediterranean	Rocabert 1934
Araloselachus	11.63	7.246	Mediterranean	Rocabert 1934
Araloselachus	3.6	2.6	North Sea	Van de Geyn 1937
Araloselachus	4.4	2.7	North Sea	Van den Bosch 1978
Araloselachus	3.3	3	North Sea	Van de Geyn 1937
Araloselachus	3.3	3	North Sea	Van de Geyn 1937
Araloselachus	3.3	3	North Sea	Van de Geyn 1937
Araloselachus	3.3	3	North Sea	Van de Geyn 1937
Araloselachus	3.3	3	North Sea	Van de Geyn 1937
Araloselachus	3.3	3	North Sea	Van de Geyn 1937
Araloselachus	5.3	3.6	North Sea	Van de Geyn 1937
Araloselachus	5.3	3.6	North Sea	Van de Geyn 1937
Araloselachus	11.63	5.3	North Sea	Van de Geyn 1937
Araloselachus	11.63	5.3	North Sea	Van de Geyn 1937
Araloselachus	11.63	5.3	North Sea	Van de Geyn 1937
Araloselachus	11.63	5.3	North Sea	Van den Bosch et al. 1975
Araloselachus	11.63	5.3	North Sea	Van den Bosch et al. 1975
Araloselachus	11.63	5.3	North Sea	Hoedemakers and Dufraing 2015
Araloselachus	11.63	7.246	North Sea	Van den Bosch 1978
Araloselachus	11.63	7.246	North Sea	Van den Bosch 1978
Araloselachus	11.63	7.246	North Sea	Kruckow and Bremen 1961
Araloselachus	13.8	11.63	North Sea	Van den Bosch 1978
Araloselachus	13.8	11.63	North Sea	Van den Bosch 1978
Araloselachus	15.97	11.63	North Sea	Van de Geyn 1937
Araloselachus	19.4	12.4	North Sea	Jugen Kriwet collection 2005
Araloselachus	15.97	13.8	North Sea	Van den Bosch 1978
Araloselachus	15.97	13.8	North Sea	Van den Bosch 1978
Araloselachus	15.97	13.8	North Sea	Van den Bosch 1978
Araloselachus	15.97	13.8	North Sea	Van den Bosch et al. 1975
Araloselachus	15.97	13.8	North Sea	Bor et al. 2012
Araloselachus	15.97	13.8	North Sea	Mors et al. 2000
Araloselachus	17.8	15.97	North Sea	Reinecke et al. 2011
Araloselachus	20.44	15.97	North Sea	Jugen Kriwet collection 2007
Araloselachus	23.03	15.97	North Sea	Reinecke et al. 2008
Araloselachus	19	16.4	North Sea	De Ceuster 1987
Araloselachus	19	16.4	North Sea	De Ceuster 1987
Araloselachus	15.97	13.82	Atlantic	Canevet 2011
Araloselachus	20.44	15.97	Atlantic	Zbyszewski 1949
Araloselachus	7.246	5.333	Atlantic	Antunes et al. 1986
Araloselachus	15.97	13.82	Atlantic	Ginsburg 1967
Araloselachus	23.03	5.3	Atlantic	Schultz 2013
Asymbolus	18	18	Paratethys	Bolliger et al 1995
Atlantoraja	15.5	12.4	North Sea	Reinecke and Wienrich 2009
Atlantoraja	19.4	12.4	North Sea	Jugen Kriwet collection 2005
Atlantoraja	15.97	13.8	North Sea	Bor et al. 2012
Atlantoraja	17.8	15.97	North Sea	Reinecke et al. 2011
Atlantoraja	23.03	15.97	North Sea	Reinecke et al. 2008
Carcharhinus	18.06	17.95	Paratethys	Barthelt et al. 1991
Carcharhinus	18.06	17.95	Paratethys	Barthelt et al. 1991
Carcharhinus	15.97	12.8	Paratethys	Schultz 1977
Carcharhinus	15.97	12.8	Paratethys	Schultz 1979
Carcharhinus	11.63	7.246	Paratethys	Radwanski 1965
Carcharhinus	20.44	15.97	Paratethys	Koch 1904
Carcharhinus	15.97	12.8	Paratethys	Schultz et al. 2010
Carcharhinus	15.97	12.8	Paratethys	Schultz 2013
Carcharhinus	20.4	18.3	Paratethys	Schultz 2013
Carcharhinus	18.4	18.4	Paratethys	Schultz 2013
Carcharhinus	20.4	18.3	Paratethys	Schultz 2013
Carcharhinus	20.4	18.3	Paratethys	Schultz 2013
Carcharhinus	20.4	18.3	Paratethys	Schultz 2013
Carcharhinus	15.97	12.8	Paratethys	Schultz 2013
Carcharhinus	15.1	15.1	Paratethys	Daxner-Höck et al. 2004
Carcharhinus	15.97	12.8	Paratethys	Schultz 2003
Carcharhinus	15.97	12.8	Paratethys	Schultz 2013
Carcharhinus	20.4	18.3	Paratethys	Schultz 2013
Carcharhinus	20.4	18.3	Paratethys	Schultz 2013
Carcharhinus	23.03	15.97	Paratethys	Staatliches Museum für Naturkunde Stuttgart
Carcharhinus	18.3	17.3	Paratethys	Staatliches Museum für Naturkunde Stuttgart
Carcharhinus	18.3	17.3	Paratethys	Staatliches Museum für Naturkunde Stuttgart
Carcharhinus	23.03	15.97	Paratethys	Staatliches Museum für Naturkunde Stuttgart
Carcharhinus	23.03	15.97	Paratethys	Staatliches Museum für Naturkunde Stuttgart
Carcharhinus	15.97	12.8	Paratethys	Schultz 2003
Carcharhinus	15.97	12.8	Paratethys	Schultz 2013
Carcharhinus	17.3	16.4	Paratethys	Schultz 2013
Carcharhinus	17.3	16.4	Paratethys	Schultz 2013
Carcharhinus	18.4	18.4	Paratethys	Schultz 2013
Carcharhinus	18.4	18.4	Paratethys	Schultz 2013
Carcharhinus	18.4	18.4	Paratethys	Schultz 2013
Carcharhinus	23.03	15.97	Paratethys	Staatliches Museum für Naturkunde Stuttgart
Carcharhinus	17.3	16.4	Paratethys	Schultz 2013
Carcharhinus	17.3	16.4	Paratethys	Schultz 2013
Carcharhinus	18.3	17.3	Paratethys	Schultz 1968
Carcharhinus	18.4	18.4	Paratethys	Schultz 2013
Carcharhinus	18.4	18.4	Paratethys	Schultz 2013
Carcharhinus	18.4	18.4	Paratethys	Schultz 2013
Carcharhinus	17.3	16.4	Paratethys	Schultz 1998
Carcharhinus	22	22	Paratethys	Schultz 2013
Carcharhinus	15.97	12.8	Paratethys	Schultz 2013
Carcharhinus	23.03	15.97	Paratethys	Schultz 2013
Carcharhinus	18.4	18.4	Paratethys	Schultz 2013
Carcharhinus	15.97	12.8	Paratethys	Schultz 2013
Carcharhinus	18.4	18.4	Paratethys	Schultz 2013
Carcharhinus	18.4	18.4	Paratethys	Schultz 2013
Carcharhinus	17.5	17.5	Paratethys	Kocsis 2007
Carcharhinus	15.97	12.8	Paratethys	Schultz 1971
Carcharhinus	15.97	12.8	Paratethys	Schultz 2013
Carcharhinus	15.97	12.8	Paratethys	Schultz 2013
Carcharhinus	15.97	12.8	Paratethys	Schultz 2013
Carcharhinus	15.97	12.8	Paratethys	Schultz 2013
Carcharhinus	15.97	12.8	Paratethys	Schultz 2013
Carcharhinus	18.3	17.3	Paratethys	Schultz 1972
Carcharhinus	17.8	17.8	Paratethys	Staatliches Museum für Naturkunde Stuttgart
Carcharhinus	17.8	17.8	Paratethys	Staatliches Museum für Naturkunde Stuttgart
Carcharhinus	17.8	17.8	Paratethys	Staatliches Museum für Naturkunde Stuttgart
Carcharhinus	17.8	17.8	Paratethys	Staatliches Museum für Naturkunde Stuttgart
Carcharhinus	17.8	17.8	Paratethys	Staatliches Museum für Naturkunde Stuttgart
Carcharhinus	18.4	18.4	Paratethys	Schultz 2013
Carcharhinus	17.8	17.8	Paratethys	Probst 1878
Carcharhinus	17.8	17.8	Paratethys	Probst 1878
Carcharhinus	18.4	18.4	Paratethys	Schultz 2013
Carcharhinus	15.97	12.8	Paratethys	Schultz 2013
Carcharhinus	18.4	18.4	Paratethys	Schultz 2013
Carcharhinus	23.03	15.97	Paratethys	Staatliches Museum für Naturkunde Stuttgart
Carcharhinus	23.03	15.97	Paratethys	Staatliches Museum für Naturkunde Stuttgart
Carcharhinus	23.03	15.97	Paratethys	Staatliches Museum für Naturkunde Stuttgart
Carcharhinus	15.97	12.8	Paratethys	Schultz 2013
Carcharhinus	15.97	12.8	Paratethys	Schultz 2013
Carcharhinus	18.3	17.3	Paratethys	Schultz 2013
Carcharhinus	23.03	15.97	Paratethys	Staatliches Museum für Naturkunde Stuttgart
Carcharhinus	23.03	15.97	Paratethys	Staatliches Museum für Naturkunde Stuttgart
Carcharhinus	23.03	15.97	Paratethys	Staatliches Museum für Naturkunde Stuttgart
Carcharhinus	23.03	15.97	Paratethys	Staatliches Museum für Naturkunde Stuttgart
Carcharhinus	23.03	5.3	Paratethys	Staatliches Museum für Naturkunde Stuttgart
Carcharhinus	15.97	12.8	Paratethys	Schultz 2013
Carcharhinus	18.4	18.4	Paratethys	Schultz 2013
Carcharhinus	15.97	12.8	Paratethys	Rogl et al. 2008
Carcharhinus	15.97	12.8	Paratethys	Schultz 2013
Carcharhinus	15.97	12.8	Paratethys	Schultz 2013
Carcharhinus	15.97	12.8	Paratethys	Schultz 2013
Carcharhinus	15.97	12.8	Paratethys	Schultz 2013
Carcharhinus	15.97	12.8	Paratethys	Schultz 2013
Carcharhinus	15.97	12.8	Paratethys	Schultz 2013
Carcharhinus	15.97	12.8	Paratethys	Schultz 2013
Carcharhinus	17.8	17.8	Paratethys	Villafaña et al 2020
Carcharhinus	17.8	17.8	Paratethys	Villafaña et al 2020
Carcharhinus	18.3	17.3	Paratethys	Pollerspock and Beaury 2014
Carcharhinus	15.97	12.8	Paratethys	Schultz 2013
Carcharhinus	15.97	12.8	Paratethys	Schultz 2013
Carcharhinus	15.97	12.8	Paratethys	Schultz 2013
Carcharhinus	15.97	12.8	Paratethys	Schultz 2013
Carcharhinus	15.97	12.8	Paratethys	Schultz 2013
Carcharhinus	15.97	12.8	Paratethys	Schultz 2013
Carcharhinus	15.97	12.8	Paratethys	Schultz 2013
Carcharhinus	15.97	12.8	Paratethys	Schultz 2013
Carcharhinus	20.44	15.97	Paratethys	Leriche 1927
Carcharhinus	20.44	15.97	Paratethys	Leriche 1927
Carcharhinus	20.44	15.97	Paratethys	Leriche 1927
Carcharhinus	20.4	18.3	Paratethys	Holec et al 1995
Carcharhinus	20.4	18.3	Paratethys	Holec et al 1995
Carcharhinus	15.97	12.8	Paratethys	Schultz 2013
Carcharhinus	20.44	15.97	Paratethys	Leriche 1927
Carcharhinus	20.44	15.97	Paratethys	Leriche 1927
Carcharhinus	18	18	Paratethys	Bolliger et al 1995
Carcharhinus	15.97	7.2	Paratethys	Leriche 1927
Carcharhinus	20.44	15.97	Paratethys	Leriche 1927
Carcharhinus	20.44	15.97	Paratethys	Leriche 1927
Carcharhinus	15.97	12.8	Paratethys	Szabo and Kocsis 2016
Carcharhinus	15.97	12.8	Paratethys	Schultz 2013
Carcharhinus	15.97	12.8	Paratethys	Schultz 2013
Carcharhinus	15.97	12.8	Paratethys	Schultz 2013
Carcharhinus	15.97	12.8	Paratethys	Schultz 2013
Carcharhinus	15.97	12.8	Paratethys	Schultz 2013
Carcharhinus	15.97	12.8	Paratethys	Schultz 2013
Carcharhinus	15.97	12.8	Paratethys	Schultz 2013
Carcharhinus	20.44	15.97	Paratethys	Leriche 1927
Carcharhinus	15.97	12.8	Paratethys	Schultz 2013
Carcharhinus	15.97	13.82	Paratethys	Domning and Pervesler 2012
Carcharhinus	15.97	13.82	Paratethys	Hiden 1995
Carcharhinus	15.97	11.63	Paratethys	Hiden 1995
Carcharhinus	15.97	13.82	Paratethys	Hiden 1995
Carcharhinus	13.82	11.63	Paratethys	Hiden 1995
Carcharhinus	13.82	11.63	Paratethys	Hiden 1995
Carcharhinus	15.97	12.8	Paratethys	Schultz 2013
Carcharhinus	15.97	12.8	Paratethys	Schultz 2013
Carcharhinus	15.97	12.8	Paratethys	Schultz 2013
Carcharhinus	20.44	15.97	Paratethys	Von Ihering 1927
Carcharhinus	20.44	15.97	Paratethys	Von Ihering 1927
Carcharhinus	15.97	15.32	Paratethys	Reinecke and Radwanski 2015
Carcharhinus	20.4	17.3	Paratethys	Baier et al. 2004
Carcharhinus	20.4	17.3	Paratethys	Baier et al. 2004
Carcharhinus	23.03	5.3	Mediterranean	Schultz 2013
Carcharhinus	23.03	5.3	Mediterranean	Museo Nacional de Ciencias Naturales
Carcharhinus	23.03	20.44	Mediterranean	Cappetta 1970
Carcharhinus	23.03	20.44	Mediterranean	Schultz 2013
Carcharhinus	23.03	20.44	Mediterranean	Leriche 1907
Carcharhinus	23.03	20.44	Mediterranean	Ward and Bonavia 2001
Carcharhinus	23.03	5.3	Mediterranean	Symeonidis and Schultz 1968
Carcharhinus	20.44	15.97	Mediterranean	Cappetta 1970
Carcharhinus	20.44	15.97	Mediterranean	Leriche 1907
Carcharhinus	20.44	15.97	Mediterranean	Leriche 1910
Carcharhinus	20.44	15.97	Mediterranean	Mas and Antunes 2014
Carcharhinus	20.44	15.97	Mediterranean	Ward and Bonavia 2001
Carcharhinus	20.44	15.97	Mediterranean	Ward and Bonavia 2001
Carcharhinus	18.3	17.3	Mediterranean	Rocabert 1934
Carcharhinus	18	17	Mediterranean	Cook et al. 2010
Carcharhinus	18	17	Mediterranean	Cook et al. 2010
Carcharhinus	16.9	15.97	Mediterranean	Fourtau 1918
Carcharhinus	16.4	7.2	Mediterranean	Leriche 1910
Carcharhinus	15.97	7.2	Mediterranean	Leriche 1907
Carcharhinus	15.97	7.2	Mediterranean	Leriche 1907
Carcharhinus	15.97	7.2	Mediterranean	Leriche 1907
Carcharhinus	15.97	11.63	Mediterranean	Brisswalter 2009
Carcharhinus	15.97	13.82	Mediterranean	Vialle et al 2011
Carcharhinus	15.97	13.82	Mediterranean	Cappetta 1970
Carcharhinus	15.97	13.82	Mediterranean	Cappetta 1970
Carcharhinus	15.97	13.82	Mediterranean	Schultz 2013
Carcharhinus	15.97	13.82	Mediterranean	Canevet 2011
Carcharhinus	15.97	13.82	Mediterranean	D’erasmo 1951
Carcharhinus	15.97	13.82	Mediterranean	D’erasmo 1951
Carcharhinus	15.97	13.82	Mediterranean	D’erasmo 1951
Carcharhinus	15.97	13.82	Mediterranean	D’erasmo 1951
Carcharhinus	13.82	11.63	Mediterranean	Martinez-Perez et al. 2018
Carcharhinus	13.82	11.63	Mediterranean	Mendiola and López 2005
Carcharhinus	13.82	11.63	Mediterranean	Mendiola and López 2005
Carcharhinus	13.82	11.63	Mediterranean	Mendiola and López 2005
Carcharhinus	13.82	11.63	Mediterranean	Ward and Bonavia 2001
Carcharhinus	11.63	5.333	Mediterranean	Obrador and Mercadal 1973
Carcharhinus	5.333	2.588	Mediterranean	Bianuci and Landini 2005
Carcharhinus	5.333	2.588	Mediterranean	Bianuci and Landini 2005
Carcharhinus	5.333	3.6	Mediterranean	Cappetta and Cavallo 2006
Carcharhinus	5.333	3.6	Mediterranean	Cappetta and Cavallo 2006
Carcharhinus	5.333	3.6	Mediterranean	Cappetta and Cavallo 2006
Carcharhinus	5.333	3.6	Mediterranean	Cappetta and Cavallo 2006
Carcharhinus	5.333	3.6	Mediterranean	Pawellek et al. 2012
Carcharhinus	3.6	2.6	Mediterranean	Fulgosi et al. 2009
Carcharhinus	3.6	2.6	Mediterranean	Fulgosi et al. 2009
Carcharhinus	3.6	2.6	Mediterranean	Rocabert 1934
Carcharhinus	5.3	2.6	North Sea	Wijnker et al. 2008
Carcharhinus	4.4	2.7	North Sea	Van den Bosch 1978
Carcharhinus	5.3	3.6	North Sea	Van de Geyn 1937
Carcharhinus	5.3	3.6	North Sea	Van de Geyn 1937
Carcharhinus	5.3	3.6	North Sea	Van de Geyn 1937
Carcharhinus	11.63	5.3	North Sea	Van de Geyn 1937
Carcharhinus	11.63	5.3	North Sea	Mollen 2010
Carcharhinus	11.63	5.3	North Sea	Hoedemakers and Dufraing 2015
Carcharhinus	15.97	11.63	North Sea	Van de Geyn 1937
Carcharhinus	15.97	11.63	North Sea	Van de Geyn 1937
Carcharhinus	15.97	11.63	North Sea	Staatliches Museum für Naturkunde Stuttgart
Carcharhinus	15.5	12.4	North Sea	Reinecke and Wienrich 2009
Carcharhinus	15.97	13.8	North Sea	Van den Bosch 1978
Carcharhinus	15.97	13.8	North Sea	Van den Bosch 1978
Carcharhinus	15.97	13.8	North Sea	Bor et al. 2012
Carcharhinus	17.8	15.97	North Sea	Reinecke et al. 2011
Carcharhinus	23.03	15.97	North Sea	Reinecke et al. 2008
Carcharhinus	19	16.4	North Sea	De Ceuster 1987
Carcharhinus	7.246	5.333	Atlantic	Avila et al. 2012
Carcharhinus	5.3	3.6	Atlantic	Kroh et al. 2008
Carcharhinus	20.44	13.82	Atlantic	Antunes et al 1981
Carcharhinus	20.44	13.82	Atlantic	Antunes et al 1981
Carcharhinus	20.44	13.82	Atlantic	Antunes et al 1981
Carcharhinus	20.44	13.82	Atlantic	Antunes et al 1981
Carcharhinus	20.44	13.82	Atlantic	Antunes et al 1981
Carcharhinus	20.44	13.82	Atlantic	Antunes et al 1981
Carcharhinus	20.44	13.82	Atlantic	Antunes et al 1981
Carcharhinus	20.44	13.82	Atlantic	Antunes et al 1981
Carcharhinus	20.44	13.82	Atlantic	Antunes et al 1981
Carcharhinus	20.44	13.82	Atlantic	Antunes et al 1981
Carcharhinus	20.44	13.82	Atlantic	Antunes et al 1981
Carcharhinus	20.44	13.82	Atlantic	Antunes et al 1981
Carcharhinus	7.2	4.9	Atlantic	Antunes et al. 1986
Carcharhinus	7.2	4.9	Atlantic	Antunes et al. 1986
Carcharhinus	7.2	4.9	Atlantic	Antunes et al. 1986
Carcharhinus	7.2	4.9	Atlantic	Antunes et al. 1986
Carcharhinus	7.2	4.9	Atlantic	Antunes et al. 1986
Carcharhinus	7.2	4.9	Atlantic	Antunes et al. 1986
Carcharhinus	7.2	4.9	Atlantic	Antunes et al. 1986
Carcharhinus	15.97	13.82	Atlantic	Canevet 2011
Carcharhinus	20.44	15.97	Atlantic	Zbyszewski 1949
Carcharhinus	20.44	13.82	Atlantic	Antunes et al 1981
Carcharhinus	20.44	13.82	Atlantic	Antunes et al 1981
Carcharhinus	20.44	13.82	Atlantic	Antunes et al 1981
Carcharhinus	20.44	13.82	Atlantic	Antunes et al 1981
Carcharhinus	11.63	5.333	Atlantic	Da Mata 1962
Carcharhinus	11.63	5.333	Atlantic	Da Mata 1962
Carcharhinus	11.63	5.333	Atlantic	Da Mata 1962
Carcharhinus	13.82	11.63	Atlantic	Canevet 2011
Carcharhinus	15.97	13.82	Atlantic	Canevet 2011
Carcharhinus	13.82	11.63	Atlantic	Canevet 2011
Carcharhinus	13.82	11.63	Atlantic	Canevet 2011
Carcharhinus	15.97	13.82	Atlantic	Lecuyer et al. 1996
Carcharhinus	11.63	7.2	Atlantic	Schultz 2013
Carcharhinus	11.63	7.2	Atlantic	Schultz 2013
Carcharhinus	15.97	12.8	Paratethys	Schwab 2015
Carcharhinus	15.97	12.8	Paratethys	Schwab 2015
Carcharhinus	20.4	18.3	Paratethys	Fuchs 2015
Carcharhinus	15.97	12.8	Paratethys	Schwab 2015
Carcharhinus	15.97	12.8	Paratethys	Schwab 2015
Carcharhinus	18.3	17.3	Paratethys	Fuchs 2015
Carcharhinus	18.3	17.3	Paratethys	Fuchs 2015
Carcharhinus	15.97	12.8	Paratethys	Schwab 2015
Carcharhinus	15.97	12.8	Paratethys	Schwab 2015
Carcharhinus	15.97	12.8	Paratethys	Schwab 2015
Carcharias	15.97	12.8	Paratethys	Schultz 1977
Carcharias	15.97	12.8	Paratethys	Schultz 1979
Carcharias	11.63	7.246	Paratethys	Radwanski 1965
Carcharias	11.63	7.246	Paratethys	Radwanski 1965
Carcharias	11.63	7.246	Paratethys	Radwanski 1965
Carcharias	20.44	15.97	Paratethys	Koch 1904
Carcharias	20.44	15.97	Paratethys	Koch 1904
Carcharias	20.44	15.97	Paratethys	Koch 1904
Carcharias	18.3	17.3	Paratethys	Schultz 2013
Carcharias	15.97	12.8	Paratethys	Schultz 2013
Carcharias	18.4	18.4	Paratethys	Schultz 2013
Carcharias	15.97	12.8	Paratethys	Schultz et al. 2010
Carcharias	15.97	12.8	Paratethys	Schultz et al. 2010
Carcharias	11.63	5.3	Paratethys	Staatliches Museum für Naturkunde Stuttgart
Carcharias	15.97	12.8	Paratethys	Schultz 2013
Carcharias	20.4	18.3	Paratethys	Schultz 2013
Carcharias	18.3	17.3	Paratethys	Schultz 2013
Carcharias	20.4	18.3	Paratethys	Schultz 2013
Carcharias	20.4	18.3	Paratethys	Schultz 2013
Carcharias	20.4	18.3	Paratethys	Schultz 2013
Carcharias	15.97	12.8	Paratethys	Schultz 2013
Carcharias	20.4	18.3	Paratethys	Schultz 2013
Carcharias	20.4	18.3	Paratethys	Schultz 2013
Carcharias	15.97	12.8	Paratethys	Schultz 2013
Carcharias	15.1	15.1	Paratethys	Daxner-Höck et al. 2004
Carcharias	15.1	15.1	Paratethys	Daxner-Höck et al. 2004
Carcharias	15.97	12.8	Paratethys	Schultz 2003
Carcharias	15.97	12.8	Paratethys	Schultz 2013
Carcharias	23.03	15.97	Paratethys	Staatliches Museum für Naturkunde Stuttgart
Carcharias	18.4	18.4	Paratethys	Schultz 2013
Carcharias	20.4	18.3	Paratethys	Schultz 2013
Carcharias	20.4	18.3	Paratethys	Schultz 2013
Carcharias	20.4	18.3	Paratethys	Schultz 2013
Carcharias	20.4	18.3	Paratethys	Schultz 2013
Carcharias	20.4	18.3	Paratethys	Schultz 2013
Carcharias	23.03	15.97	Paratethys	Staatliches Museum für Naturkunde Stuttgart
Carcharias	15.97	12.8	Paratethys	Schultz 2013
Carcharias	23.03	15.97	Paratethys	Staatliches Museum für Naturkunde Stuttgart
Carcharias	20.4	18.3	Paratethys	Schultz 2013
Carcharias	15.97	12.8	Paratethys	Schultz 2013
Carcharias	20.4	18.3	Paratethys	Schultz 2013
Carcharias	23.03	15.97	Paratethys	Staatliches Museum für Naturkunde Stuttgart
Carcharias	18.3	17.3	Paratethys	Staatliches Museum für Naturkunde Stuttgart
Carcharias	18.3	17.3	Paratethys	Staatliches Museum für Naturkunde Stuttgart
Carcharias	20.4	18.3	Paratethys	Schultz 2013
Carcharias	15.97	12.8	Paratethys	Schultz 2013
Carcharias	23.03	15.97	Paratethys	Staatliches Museum für Naturkunde Stuttgart
Carcharias	23.03	15.97	Paratethys	Staatliches Museum für Naturkunde Stuttgart
Carcharias	23.03	15.97	Paratethys	Staatliches Museum für Naturkunde Stuttgart
Carcharias	23.03	15.97	Paratethys	Staatliches Museum für Naturkunde Stuttgart
Carcharias	23.03	15.97	Paratethys	Staatliches Museum für Naturkunde Stuttgart
Carcharias	23.03	15.97	Paratethys	Staatliches Museum für Naturkunde Stuttgart
Carcharias	23.03	15.97	Paratethys	Staatliches Museum für Naturkunde Stuttgart
Carcharias	23.03	15.97	Paratethys	Staatliches Museum für Naturkunde Stuttgart
Carcharias	23.03	15.97	Paratethys	Staatliches Museum für Naturkunde Stuttgart
Carcharias	23.03	15.97	Paratethys	Staatliches Museum für Naturkunde Stuttgart
Carcharias	23.03	15.97	Paratethys	Staatliches Museum für Naturkunde Stuttgart
Carcharias	23.03	15.97	Paratethys	Staatliches Museum für Naturkunde Stuttgart
Carcharias	23.03	15.97	Paratethys	Staatliches Museum für Naturkunde Stuttgart
Carcharias	23.03	15.97	Paratethys	Staatliches Museum für Naturkunde Stuttgart
Carcharias	23.03	15.97	Paratethys	Staatliches Museum für Naturkunde Stuttgart
Carcharias	23.03	15.97	Paratethys	Staatliches Museum für Naturkunde Stuttgart
Carcharias	23.03	15.97	Paratethys	Staatliches Museum für Naturkunde Stuttgart
Carcharias	23.03	15.97	Paratethys	Staatliches Museum für Naturkunde Stuttgart
Carcharias	23.03	15.97	Paratethys	Staatliches Museum für Naturkunde Stuttgart
Carcharias	18.4	18.4	Paratethys	Pollerspock and Straube 2017
Carcharias	17.3	16.4	Paratethys	Schultz 2013
Carcharias	18.4	18.4	Paratethys	Schultz 2013
Carcharias	17.3	16.4	Paratethys	Schultz 2013
Carcharias	18.4	18.4	Paratethys	Schultz 2013
Carcharias	18.4	18.4	Paratethys	Schultz 2013
Carcharias	18.4	18.4	Paratethys	Schultz 2013
Carcharias	18.4	18.4	Paratethys	Schultz 2013
Carcharias	23.03	15.97	Paratethys	Staatliches Museum für Naturkunde Stuttgart
Carcharias	20.4	18.3	Paratethys	Schultz 2013
Carcharias	18.4	18.4	Paratethys	Schultz 2013
Carcharias	18.4	18.4	Paratethys	Schultz 2013
Carcharias	23.03	15.97	Paratethys	Staatliches Museum für Naturkunde Stuttgart
Carcharias	23.03	15.97	Paratethys	Staatliches Museum für Naturkunde Stuttgart
Carcharias	23.03	15.97	Paratethys	Staatliches Museum für Naturkunde Stuttgart
Carcharias	23.03	15.97	Paratethys	Staatliches Museum für Naturkunde Stuttgart
Carcharias	23.03	15.97	Paratethys	Staatliches Museum für Naturkunde Stuttgart
Carcharias	17.3	16.4	Paratethys	Schultz 2013
Carcharias	20.44	15.97	Paratethys	Pilleri 1986
Carcharias	20.44	15.97	Paratethys	Pilleri 1986
Carcharias	17.3	16.4	Paratethys	Schultz 2013
Carcharias	18.3	17.3	Paratethys	Schultz 1968
Carcharias	18.4	18.4	Paratethys	Schultz 2013
Carcharias	18.4	18.4	Paratethys	Schultz 2013
Carcharias	18.4	18.4	Paratethys	Schultz 2013
Carcharias	23.03	15.97	Paratethys	Staatliches Museum für Naturkunde Stuttgart
Carcharias	18.4	18.4	Paratethys	Schultz 2013
Carcharias	18.4	18.4	Paratethys	Schultz 2013
Carcharias	17.3	16.4	Paratethys	Schultz 1998
Carcharias	17.3	16.4	Paratethys	Schultz 1998
Carcharias	18.4	18.4	Paratethys	Schultz 2013
Carcharias	18.4	18.4	Paratethys	Schultz 2013
Carcharias	15.97	12.8	Paratethys	Schultz 2013
Carcharias	20.4	18.3	Paratethys	Schultz 2013
Carcharias	18.4	18.4	Paratethys	Schultz 2013
Carcharias	15.97	12.8	Paratethys	Schultz 2013
Carcharias	18.4	18.4	Paratethys	Schultz 2013
Carcharias	15.97	12.8	Paratethys	Schultz 2013
Carcharias	18.4	18.4	Paratethys	Schultz 2013
Carcharias	18.4	18.4	Paratethys	Schultz 2013
Carcharias	15.97	12.8	Paratethys	Schultz 2013
Carcharias	18.4	18.4	Paratethys	Schultz 2013
Carcharias	17.5	17.5	Paratethys	Kocsis 2007
Carcharias	17.5	17.5	Paratethys	Kocsis 2007
Carcharias	22	22	Paratethys	Schultz 2013
Carcharias	15.97	12.8	Paratethys	Schultz 1971
Carcharias	15.97	12.8	Paratethys	Schultz 1971
Carcharias	13.82	11.63	Paratethys	Sabol and Holec 2002
Carcharias	15.97	12.8	Paratethys	Schultz 2013
Carcharias	20.4	18.3	Paratethys	Schultz 2013
Carcharias	18.4	18.4	Paratethys	Schultz 2013
Carcharias	20.4	18.3	Paratethys	Schultz 2013
Carcharias	15.97	12.8	Paratethys	Schultz 2013
Carcharias	15.97	12.8	Paratethys	Schultz 2013
Carcharias	15.97	12.8	Paratethys	Schultz 2013
Carcharias	18.4	18.4	Paratethys	Schultz 2013
Carcharias	18.3	17.3	Paratethys	Schultz 1972
Carcharias	17.8	17.8	Paratethys	Staatliches Museum für Naturkunde Stuttgart
Carcharias	17.8	17.8	Paratethys	Staatliches Museum für Naturkunde Stuttgart
Carcharias	17.8	17.8	Paratethys	Staatliches Museum für Naturkunde Stuttgart
Carcharias	17.8	17.8	Paratethys	Staatliches Museum für Naturkunde Stuttgart
Carcharias	17.8	17.8	Paratethys	Staatliches Museum für Naturkunde Stuttgart
Carcharias	17.8	17.8	Paratethys	Staatliches Museum für Naturkunde Stuttgart
Carcharias	17.8	17.8	Paratethys	Staatliches Museum für Naturkunde Stuttgart
Carcharias	17.8	17.8	Paratethys	Staatliches Museum für Naturkunde Stuttgart
Carcharias	17.8	17.8	Paratethys	Staatliches Museum für Naturkunde Stuttgart
Carcharias	17.8	17.8	Paratethys	Staatliches Museum für Naturkunde Stuttgart
Carcharias	17.8	17.8	Paratethys	Staatliches Museum für Naturkunde Stuttgart
Carcharias	17.8	17.8	Paratethys	Staatliches Museum für Naturkunde Stuttgart
Carcharias	17.8	17.8	Paratethys	Probst 1878
Carcharias	15.97	12.8	Paratethys	Schultz 2013
Carcharias	18.4	18.4	Paratethys	Schultz 2013
Carcharias	23.03	15.97	Paratethys	Staatliches Museum für Naturkunde Stuttgart
Carcharias	23.03	15.97	Paratethys	Staatliches Museum für Naturkunde Stuttgart
Carcharias	15.97	12.8	Paratethys	Schultz 2013
Carcharias	15.97	12.8	Paratethys	Schultz 2013
Carcharias	15.97	12.8	Paratethys	Schultz 2013
Carcharias	15.97	12.8	Paratethys	Schultz 2013
Carcharias	11.63	5.3	Paratethys	Staatliches Museum für Naturkunde Stuttgart
Carcharias	15.97	12.8	Paratethys	Schultz 2013
Carcharias	23.03	15.97	Paratethys	Staatliches Museum für Naturkunde Stuttgart
Carcharias	23.03	15.97	Paratethys	Staatliches Museum für Naturkunde Stuttgart
Carcharias	23.03	15.97	Paratethys	Staatliches Museum für Naturkunde Stuttgart
Carcharias	15.97	12.8	Paratethys	Schultz 2013
Carcharias	15.97	12.8	Paratethys	Schultz 2013
Carcharias	23.03	15.97	Paratethys	Staatliches Museum für Naturkunde Stuttgart
Carcharias	23.03	15.97	Paratethys	Staatliches Museum für Naturkunde Stuttgart
Carcharias	23.03	5.3	Paratethys	Staatliches Museum für Naturkunde Stuttgart
Carcharias	23.03	15.97	Paratethys	Staatliches Museum für Naturkunde Stuttgart
Carcharias	23.03	15.97	Paratethys	Staatliches Museum für Naturkunde Stuttgart
Carcharias	23.03	15.97	Paratethys	Staatliches Museum für Naturkunde Stuttgart
Carcharias	23.03	15.97	Paratethys	Staatliches Museum für Naturkunde Stuttgart
Carcharias	23.03	15.97	Paratethys	Staatliches Museum für Naturkunde Stuttgart
Carcharias	23.03	15.97	Paratethys	Staatliches Museum für Naturkunde Stuttgart
Carcharias	23.03	15.97	Paratethys	Staatliches Museum für Naturkunde Stuttgart
Carcharias	23.03	15.97	Paratethys	Staatliches Museum für Naturkunde Stuttgart
Carcharias	23.03	15.97	Paratethys	Staatliches Museum für Naturkunde Stuttgart
Carcharias	15.97	12.8	Paratethys	Schultz 2013
Carcharias	18.4	18.4	Paratethys	Schultz 2013
Carcharias	15.97	12.8	Paratethys	Rogl et al. 2008
Carcharias	15.97	12.8	Paratethys	Schultz 2013
Carcharias	15.97	12.8	Paratethys	Schultz 2013
Carcharias	15.97	12.8	Paratethys	Schultz 2013
Carcharias	15.97	12.8	Paratethys	Schultz 2013
Carcharias	18.4	18.4	Paratethys	Schultz 2013
Carcharias	23.03	15.97	Paratethys	Staatliches Museum für Naturkunde Stuttgart
Carcharias	15.97	12.8	Paratethys	Schultz 2013
Carcharias	23.03	15.97	Paratethys	Staatliches Museum für Naturkunde Stuttgart
Carcharias	15.97	12.8	Paratethys	Schultz 2013
Carcharias	15.97	12.8	Paratethys	Schultz 2013
Carcharias	15.97	12.8	Paratethys	Schultz 2013
Carcharias	17.8	17.8	Paratethys	Villafaña et al 2020
Carcharias	15.97	12.8	Paratethys	Schultz 2013
Carcharias	15.97	12.8	Paratethys	Schultz 2013
Carcharias	18.3	17.3	Paratethys	Pollerspock and Beaury 2014
Carcharias	15.97	12.8	Paratethys	Schultz 2013
Carcharias	15.97	12.8	Paratethys	Schultz 2013
Carcharias	20.44	15.97	Paratethys	Leriche 1927
Carcharias	15.97	7.2	Paratethys	Leriche 1927
Carcharias	23.03	15.97	Paratethys	Staatliches Museum für Naturkunde Stuttgart
Carcharias	23.03	15.97	Paratethys	Staatliches Museum für Naturkunde Stuttgart
Carcharias	23.03	15.97	Paratethys	Staatliches Museum für Naturkunde Stuttgart
Carcharias	23.03	15.97	Paratethys	Staatliches Museum für Naturkunde Stuttgart
Carcharias	23.03	15.97	Paratethys	Staatliches Museum für Naturkunde Stuttgart
Carcharias	23.03	15.97	Paratethys	Staatliches Museum für Naturkunde Stuttgart
Carcharias	23.03	15.97	Paratethys	Staatliches Museum für Naturkunde Stuttgart
Carcharias	23.03	15.97	Paratethys	Staatliches Museum für Naturkunde Stuttgart
Carcharias	23.03	15.97	Paratethys	Staatliches Museum für Naturkunde Stuttgart
Carcharias	23.03	15.97	Paratethys	Staatliches Museum für Naturkunde Stuttgart
Carcharias	20.4	17.3	Paratethys	Staatliches Museum für Naturkunde Stuttgart
Carcharias	23.03	15.97	Paratethys	Staatliches Museum für Naturkunde Stuttgart
Carcharias	15.97	7.2	Paratethys	Leriche 1927
Carcharias	15.97	7.2	Paratethys	Leriche 1927
Carcharias	17.3	16.4	Paratethys	Schultz 2013
Carcharias	15.97	7.2	Paratethys	Leriche 1927
Carcharias	15.97	7.2	Paratethys	Leriche 1927
Carcharias	20.44	15.97	Paratethys	Leriche 1927
Carcharias	15.97	7.2	Paratethys	Leriche 1927
Carcharias	15.97	7.2	Paratethys	Leriche 1927
Carcharias	15.97	7.2	Paratethys	Leriche 1927
Carcharias	20.44	15.97	Paratethys	Leriche 1927
Carcharias	20.44	15.97	Paratethys	Leriche 1927
Carcharias	20.44	15.97	Paratethys	Leriche 1927
Carcharias	20.44	15.97	Paratethys	Leriche 1927
Carcharias	20.44	15.97	Paratethys	Leriche 1927
Carcharias	20.44	15.97	Paratethys	Leriche 1927
Carcharias	15.97	7.2	Paratethys	Leriche 1927
Carcharias	20.44	15.97	Paratethys	Leriche 1927
Carcharias	20.44	15.97	Paratethys	Leriche 1927
Carcharias	20.44	15.97	Paratethys	Leriche 1927
Carcharias	20.44	15.97	Paratethys	Leriche 1927
Carcharias	20.44	15.97	Paratethys	Leriche 1927
Carcharias	20.44	15.97	Paratethys	Leriche 1927
Carcharias	20.4	18.3	Paratethys	Holec et al 1995
Carcharias	20.44	15.97	Paratethys	Leriche 1927
Carcharias	20.44	15.97	Paratethys	Leriche 1927
Carcharias	20.44	15.97	Paratethys	Leriche 1927
Carcharias	20.44	15.97	Paratethys	Leriche 1927
Carcharias	15.97	12.8	Paratethys	Schultz 2013
Carcharias	15.97	12.8	Paratethys	Schultz 2013
Carcharias	20.44	15.97	Paratethys	Leriche 1927
Carcharias	15.97	12.8	Paratethys	Schultz 2013
Carcharias	20.44	15.97	Paratethys	Leriche 1927
Carcharias	20.44	15.97	Paratethys	Leriche 1927
Carcharias	20.44	15.97	Paratethys	Leriche 1927
Carcharias	20.44	15.97	Paratethys	Leriche 1927
Carcharias	20.44	15.97	Paratethys	Leriche 1927
Carcharias	20.44	15.97	Paratethys	Leriche 1927
Carcharias	15.97	12.8	Paratethys	Schultz 2013
Carcharias	18	18	Paratethys	Bolliger et al 1995
Carcharias	20.44	15.97	Paratethys	Leriche 1927
Carcharias	20.44	15.97	Paratethys	Leriche 1927
Carcharias	20.44	15.97	Paratethys	Leriche 1927
Carcharias	15.97	7.2	Paratethys	Leriche 1927
Carcharias	20.44	15.97	Paratethys	Leriche 1927
Carcharias	20.44	15.97	Paratethys	Leriche 1927
Carcharias	20.44	15.97	Paratethys	Leriche 1927
Carcharias	15.97	7.2	Paratethys	Leriche 1927
Carcharias	20.44	15.97	Paratethys	Leriche 1927
Carcharias	20.44	15.97	Paratethys	Leriche 1927
Carcharias	20.44	15.97	Paratethys	Leriche 1927
Carcharias	20.44	15.97	Paratethys	Leriche 1927
Carcharias	20.44	15.97	Paratethys	Leriche 1927
Carcharias	20.44	15.97	Paratethys	Leriche 1927
Carcharias	20.44	15.97	Paratethys	Leriche 1927
Carcharias	20.44	15.97	Paratethys	Leriche 1927
Carcharias	20.44	15.97	Paratethys	Leriche 1927
Carcharias	20.44	15.97	Paratethys	Leriche 1927
Carcharias	20.44	15.97	Paratethys	Leriche 1927
Carcharias	20.44	15.97	Paratethys	Leriche 1927
Carcharias	15.97	7.2	Paratethys	Leriche 1927
Carcharias	15.97	7.2	Paratethys	Leriche 1927
Carcharias	15.97	12.8	Paratethys	Szabo and Kocsis 2016
Carcharias	20.44	15.97	Paratethys	Leriche 1927
Carcharias	15.97	15.32	Paratethys	Wysocka et al 2012
Carcharias	15.97	7.2	Paratethys	Leriche 1927
Carcharias	20.44	15.97	Paratethys	Leriche 1927
Carcharias	20.44	15.97	Paratethys	Leriche 1927
Carcharias	15.97	7.2	Paratethys	Leriche 1927
Carcharias	15.97	12.8	Paratethys	Schultz 2013
Carcharias	18.4	18.4	Paratethys	Schultz 2013
Carcharias	15.97	7.2	Paratethys	Leriche 1927
Carcharias	15.97	12.8	Paratethys	Schultz 2013
Carcharias	15.97	12.8	Paratethys	Schultz 2013
Carcharias	15.97	7.2	Paratethys	Leriche 1927
Carcharias	20.44	15.97	Paratethys	Leriche 1927
Carcharias	20.44	15.97	Paratethys	Leriche 1927
Carcharias	20.44	15.97	Paratethys	Leriche 1927
Carcharias	15.97	7.2	Paratethys	Leriche 1927
Carcharias	20.44	15.97	Paratethys	Leriche 1927
Carcharias	20.44	15.97	Paratethys	Leriche 1927
Carcharias	20.44	15.97	Paratethys	Leriche 1927
Carcharias	20.44	15.97	Paratethys	Leriche 1927
Carcharias	20.44	15.97	Paratethys	Leriche 1927
Carcharias	20.44	15.97	Paratethys	Leriche 1927
Carcharias	20.44	15.97	Paratethys	Leriche 1927
Carcharias	15.97	13.82	Paratethys	Domning and Pervesler 2012
Carcharias	15.97	11.63	Paratethys	Hiden 1995
Carcharias	15.97	13.82	Paratethys	Hiden 1995
Carcharias	13.82	11.63	Paratethys	Hiden 1995
Carcharias	13.82	11.63	Paratethys	Hiden 1995
Carcharias	15.97	12.8	Paratethys	Schultz 2013
Carcharias	20.44	15.97	Paratethys	Leriche 1927
Carcharias	15.97	12.8	Paratethys	Schultz 2013
Carcharias	20.44	15.97	Paratethys	Leriche 1927
Carcharias	20.4	18.3	Paratethys	Schultz 2013
Carcharias	20.44	15.97	Paratethys	Leriche 1907
Carcharias	20.44	15.97	Paratethys	Leriche 1927
Carcharias	20.44	15.97	Paratethys	Leriche 1927
Carcharias	20.44	15.97	Paratethys	Leriche 1927
Carcharias	20.44	15.97	Paratethys	Leriche 1927
Carcharias	20.44	15.97	Paratethys	Leriche 1927
Carcharias	20.44	15.97	Paratethys	Leriche 1927
Carcharias	20.44	15.97	Paratethys	Leriche 1927
Carcharias	20.44	15.97	Paratethys	Leriche 1927
Carcharias	20.44	15.97	Paratethys	Leriche 1927
Carcharias	20.4	18.3	Paratethys	Schultz 2013
Carcharias	18.06	17.95	Paratethys	Barthelt et al. 1991
Carcharias	20.44	15.97	Paratethys	Von Ihering 1927
Carcharias	20.44	15.97	Paratethys	Von Ihering 1927
Carcharias	15.97	15.32	Paratethys	Reinecke and Radwanski 2015
Carcharias	20.4	17.3	Paratethys	Baier et al. 2004
Carcharias	23.03	5.3	Mediterranean	Museo Nacional de Ciencias Naturales
Carcharias	23.03	5.3	Mediterranean	Museo Nacional de Ciencias Naturales
Carcharias	23.03	5.3	Mediterranean	Museo Nacional de Ciencias Naturales
Carcharias	23.03	5.3	Mediterranean	Museo Nacional de Ciencias Naturales
Carcharias	23.03	5.3	Mediterranean	Museo Nacional de Ciencias Naturales
Carcharias	23.03	20.44	Mediterranean	Cappetta 1970
Carcharias	23.03	20.44	Mediterranean	Leriche 1907
Carcharias	23.03	20.44	Mediterranean	Leriche 1907
Carcharias	23.03	20.44	Mediterranean	Ward and Bonavia 2001
Carcharias	23.03	5.3	Mediterranean	Symeonidis and Schultz 1968
Carcharias	23.03	5.3	Mediterranean	Symeonidis and Schultz 1968
Carcharias	20.44	15.97	Mediterranean	Leriche 1907
Carcharias	20.44	15.97	Mediterranean	Leriche 1907
Carcharias	20.44	15.97	Mediterranean	Leriche 1907
Carcharias	20.44	15.97	Mediterranean	Cappetta 1970
Carcharias	20.44	15.97	Mediterranean	Leriche 1907
Carcharias	20.44	15.97	Mediterranean	Leriche 1907
Carcharias	20.44	15.97	Mediterranean	Leriche 1907
Carcharias	20.44	15.97	Mediterranean	Leriche 1907
Carcharias	20.44	15.97	Mediterranean	Leriche 1907
Carcharias	20.44	15.97	Mediterranean	Leriche 1907
Carcharias	20.44	15.97	Mediterranean	Leriche 1907
Carcharias	20.44	15.97	Mediterranean	Marsili et al. 2007
Carcharias	20.44	15.97	Mediterranean	Rocabert 1934
Carcharias	20.44	15.97	Mediterranean	Rocabert 1934
Carcharias	20.44	15.97	Mediterranean	Rocabert 1934
Carcharias	20.44	15.97	Mediterranean	Leriche 1910
Carcharias	20.44	15.97	Mediterranean	Rocabert 1934
Carcharias	20.44	15.97	Mediterranean	Mas and Antunes 2014
Carcharias	20.44	15.97	Mediterranean	Rocabert 1934
Carcharias	20.44	15.97	Mediterranean	Ward and Bonavia 2001
Carcharias	20.44	15.97	Mediterranean	Ward and Bonavia 2001
Carcharias	20.44	15.97	Mediterranean	Smithsonian National Museum of Natural History in Washington D.C
Carcharias	18.3	17.3	Mediterranean	Rocabert 1934
Carcharias	18.3	17.3	Mediterranean	Rocabert 1934
Carcharias	16.4	7.2	Mediterranean	Leriche 1910
Carcharias	15.97	11.63	Mediterranean	Brisswalter 2009
Carcharias	15.97	13.82	Mediterranean	Vialle et al 2011
Carcharias	15.97	13.82	Mediterranean	Vialle et al 2011
Carcharias	15.97	13.82	Mediterranean	Cappetta et al 1967
Carcharias	15.97	13.82	Mediterranean	Cappetta et al 1967
Carcharias	15.97	13.82	Mediterranean	Cappetta 1970
Carcharias	15.97	13.82	Mediterranean	Cappetta 1970
Carcharias	15.97	13.82	Mediterranean	Canevet 2011
Carcharias	15.97	13.82	Mediterranean	D’erasmo 1951
Carcharias	13.82	11.63	Mediterranean	Mendiola and López 2005
Carcharias	13.82	11.63	Mediterranean	Ward and Bonavia 2001
Carcharias	11.63	5.333	Mediterranean	Obrador and Mercadal 1973
Carcharias	11.63	5.333	Mediterranean	Obrador and Mercadal 1973
Carcharias	11.63	5.333	Mediterranean	Obrador and Mercadal 1973
Carcharias	11.63	5.333	Mediterranean	Obrador and Mercadal 1973
Carcharias	11.63	5.333	Mediterranean	Obrador and Mercadal 1973
Carcharias	11.63	7.246	Mediterranean	Rocabert 1934
Carcharias	7.246	5.333	Mediterranean	Ward and Bonavia 2001
Carcharias	5.333	3.6	Mediterranean	Cappetta and Cavallo 2006
Carcharias	5.333	3.6	Mediterranean	Pawellek et al. 2012
Carcharias	3.6	2.6	Mediterranean	Fulgosi et al. 2009
Carcharias	5.3	2.6	North Sea	Wijnker et al. 2008
Carcharias	4.4	2.7	North Sea	Van den Bosch 1978
Carcharias	5.3	3.6	North Sea	Van de Geyn 1937
Carcharias	5.3	3.6	North Sea	Van de Geyn 1937
Carcharias	11.63	5.3	North Sea	Van de Geyn 1937
Carcharias	11.63	5.3	North Sea	Van den Bosch et al. 1975
Carcharias	11.63	5.3	North Sea	Mollen 2010
Carcharias	11.63	5.3	North Sea	Hoedemakers and Dufraing 2015
Carcharias	11.63	5.3	North Sea	Lienau 1987
Carcharias	11.63	7.246	North Sea	Van den Bosch 1978
Carcharias	11.63	7.246	North Sea	Kruckow and Bremen 1961
Carcharias	15.97	11.63	North Sea	Menzel 1979
Carcharias	15.97	11.63	North Sea	Van de Geyn 1937
Carcharias	15.97	11.63	North Sea	Van de Geyn 1937
Carcharias	15.97	11.63	North Sea	Van de Geyn 1937
Carcharias	15.5	12.4	North Sea	Reinecke and Wienrich 2009
Carcharias	19.4	12.4	North Sea	Jugen Kriwet collection 2005
Carcharias	15.97	13.8	North Sea	Mors et al. 2000
Carcharias	15.97	13.8	North Sea	Van den Bosch 1978
Carcharias	15.97	13.8	North Sea	Van den Bosch 1978
Carcharias	15.97	13.8	North Sea	Van den Bosch et al. 1975
Carcharias	15.97	13.8	North Sea	Bor et al. 2012
Carcharias	15.97	13.8	North Sea	Bor et al. 2012
Carcharias	17.8	15.97	North Sea	Reinecke et al. 2011
Carcharias	17.8	15.97	North Sea	Reinecke et al. 2011
Carcharias	20.44	15.97	North Sea	Jugen Kriwet collection 2006
Carcharias	23.03	15.97	North Sea	Reinecke et al. 2008
Carcharias	19	16.4	North Sea	De Ceuster 1987
Carcharias	11.63	5.333	Atlantic	Avila et al. 2012
Carcharias	20.44	13.82	Atlantic	Antunes et al 1981
Carcharias	20.44	13.82	Atlantic	Antunes et al 1981
Carcharias	5.3	3.6	Atlantic	Garcia et al. 2009
Carcharias	20.44	13.82	Atlantic	Antunes et al 1981
Carcharias	5.3	3.6	Atlantic	Garcia et al. 2009
Carcharias	5.3	3.6	Atlantic	Garcia et al. 2009
Carcharias	5.3	3.6	Atlantic	Garcia et al. 2009
Carcharias	7.2	4.9	Atlantic	Antunes et al. 1986
Carcharias	7.2	4.9	Atlantic	Antunes et al. 1986
Carcharias	7.2	4.9	Atlantic	Antunes et al. 1986
Carcharias	20.44	13.82	Atlantic	Antunes et al 1981
Carcharias	11.63	5.333	Atlantic	Da Mata 1962
Carcharias	15.97	13.82	Atlantic	Ginsburg 1967
Carcharias	13.82	11.63	Atlantic	Canevet 2011
Carcharias	15.97	13.82	Atlantic	Canevet 2011
Carcharias	13.82	11.63	Atlantic	Canevet 2011
Carcharias	13.82	11.63	Atlantic	Canevet 2011
Carcharias	13.82	11.63	Atlantic	Canevet 2011
Carcharias	20.44	15.97	Atlantic	Leriche 1927
Carcharias	18.3	17.3	Paratethys	Fuchs 2015
Carcharias	15.97	12.8	Paratethys	Schwab 2015
Carcharias	20.4	18.3	Paratethys	Fuchs 2015
Carcharias	15.97	12.8	Paratethys	Schwab 2015
Carcharias	20.4	18.3	Paratethys	Fuchs 2015
Carcharias	18.3	17.3	Paratethys	Fuchs 2015
Carcharias	20.4	18.3	Paratethys	Fuchs 2015
Carcharias	18.3	17.3	Paratethys	Fuchs 2015
Carcharias	15.97	12.8	Paratethys	Schwab 2015
Carcharias	15.97	12.8	Paratethys	Schwab 2015
Carcharias	18.3	17.3	Paratethys	Fuchs 2015
Carcharias	20.4	18.3	Paratethys	Fuchs 2015
Carcharias	15.97	12.8	Paratethys	Schwab 2015
Carcharias	15.97	12.8	Paratethys	Schwab 2015
Carcharias	15.97	12.8	Paratethys	Schwab 2015
Carcharias	15.97	12.8	Paratethys	Schwab 2015
Carcharias	18.3	17.3	Paratethys	Fuchs 2015
Carcharias	18.3	17.3	Paratethys	Fuchs 2015
Carcharias	20.4	18.3	Paratethys	Fuchs 2015
Carcharias	15.97	12.8	Paratethys	Schwab 2015
Carcharias	15.97	12.8	Paratethys	Schwab 2015
Carcharias	15.97	12.8	Paratethys	Schwab 2015
Carcharodon	15.97	12.8	Paratethys	Schultz 1977
Carcharodon	15.97	12.8	Paratethys	Schultz 1979
Carcharodon	11.63	7.246	Paratethys	Radwanski 1965
Carcharodon	20.44	15.97	Paratethys	Koch 1904
Carcharodon	20.44	15.97	Paratethys	Koch 1904
Carcharodon	20.44	15.97	Paratethys	Koch 1904
Carcharodon	18.4	18.4	Paratethys	Schultz 2013
Carcharodon	15.97	12.8	Paratethys	Schultz 2013
Carcharodon	15.97	12.8	Paratethys	Schultz et al. 2010
Carcharodon	11.63	5.3	Paratethys	Staatliches Museum für Naturkunde Stuttgart
Carcharodon	15.97	12.8	Paratethys	Schultz 2013
Carcharodon	18.4	18.4	Paratethys	Schultz 2013
Carcharodon	20.4	18.3	Paratethys	Schultz 2013
Carcharodon	20.4	18.3	Paratethys	Schultz 2013
Carcharodon	20.4	18.3	Paratethys	Schultz 2013
Carcharodon	18.4	18.4	Paratethys	Schultz 2013
Carcharodon	20.4	18.3	Paratethys	Schultz 2013
Carcharodon	20.4	18.3	Paratethys	Schultz 2013
Carcharodon	20.4	18.3	Paratethys	Schultz 2013
Carcharodon	23.03	15.97	Paratethys	Staatliches Museum für Naturkunde Stuttgart
Carcharodon	18.4	18.4	Paratethys	Schultz 2013
Carcharodon	20.4	18.3	Paratethys	Schultz 2013
Carcharodon	23.03	15.97	Paratethys	Staatliches Museum für Naturkunde Stuttgart
Carcharodon	23.03	15.97	Paratethys	Staatliches Museum für Naturkunde Stuttgart
Carcharodon	18.3	17.3	Paratethys	Staatliches Museum für Naturkunde Stuttgart
Carcharodon	23.03	15.97	Paratethys	Staatliches Museum für Naturkunde Stuttgart
Carcharodon	23.03	15.97	Paratethys	Staatliches Museum für Naturkunde Stuttgart
Carcharodon	23.03	15.97	Paratethys	Staatliches Museum für Naturkunde Stuttgart
Carcharodon	23.03	15.97	Paratethys	Staatliches Museum für Naturkunde Stuttgart
Carcharodon	23.03	15.97	Paratethys	Staatliches Museum für Naturkunde Stuttgart
Carcharodon	23.03	15.97	Paratethys	Staatliches Museum für Naturkunde Stuttgart
Carcharodon	18.4	18.4	Paratethys	Schultz 2013
Carcharodon	23.03	15.97	Paratethys	Staatliches Museum für Naturkunde Stuttgart
Carcharodon	23.03	15.97	Paratethys	Staatliches Museum für Naturkunde Stuttgart
Carcharodon	23.03	15.97	Paratethys	Staatliches Museum für Naturkunde Stuttgart
Carcharodon	23.03	15.97	Paratethys	Staatliches Museum für Naturkunde Stuttgart
Carcharodon	23.03	15.97	Paratethys	Staatliches Museum für Naturkunde Stuttgart
Carcharodon	23.03	15.97	Paratethys	Staatliches Museum für Naturkunde Stuttgart
Carcharodon	18.4	18.4	Paratethys	Schultz 2013
Carcharodon	18.4	18.4	Paratethys	Schultz 2013
Carcharodon	18.4	18.4	Paratethys	Schultz 2013
Carcharodon	23.03	15.97	Paratethys	Staatliches Museum für Naturkunde Stuttgart
Carcharodon	23.03	15.97	Paratethys	Staatliches Museum für Naturkunde Stuttgart
Carcharodon	20.44	15.97	Paratethys	Pilleri 1986
Carcharodon	18.4	18.4	Paratethys	Schultz 2013
Carcharodon	18.3	17.3	Paratethys	Schultz 1968
Carcharodon	18.4	18.4	Paratethys	Schultz 2013
Carcharodon	18.4	18.4	Paratethys	Schultz 2013
Carcharodon	18.4	18.4	Paratethys	Schultz 2013
Carcharodon	18.4	18.4	Paratethys	Schultz 2013
Carcharodon	15.97	12.8	Paratethys	Schultz 2013
Carcharodon	18.4	18.4	Paratethys	Schultz 2013
Carcharodon	18.4	18.4	Paratethys	Schultz 2013
Carcharodon	18.4	18.4	Paratethys	Schultz 2013
Carcharodon	17.5	17.5	Paratethys	Kocsis 2007
Carcharodon	15.97	12.8	Paratethys	Schultz 1971
Carcharodon	13.82	11.63	Paratethys	Domning and Pervesler 2012
Carcharodon	18.4	18.4	Paratethys	Schultz 2013
Carcharodon	20.4	18.3	Paratethys	Schultz 2013
Carcharodon	15.97	12.8	Paratethys	Schultz 2013
Carcharodon	15.97	12.8	Paratethys	Schultz 2013
Carcharodon	18.3	17.3	Paratethys	Schultz 1972
Carcharodon	18.4	18.4	Paratethys	Schultz 2013
Carcharodon	17.8	17.8	Paratethys	Staatliches Museum für Naturkunde Stuttgart
Carcharodon	17.8	17.8	Paratethys	Staatliches Museum für Naturkunde Stuttgart
Carcharodon	17.8	17.8	Paratethys	Staatliches Museum für Naturkunde Stuttgart
Carcharodon	17.8	17.8	Paratethys	Staatliches Museum für Naturkunde Stuttgart
Carcharodon	17.8	17.8	Paratethys	Staatliches Museum für Naturkunde Stuttgart
Carcharodon	17.8	17.8	Paratethys	Staatliches Museum für Naturkunde Stuttgart
Carcharodon	17.8	17.8	Paratethys	Staatliches Museum für Naturkunde Stuttgart
Carcharodon	17.8	17.8	Paratethys	Staatliches Museum für Naturkunde Stuttgart
Carcharodon	17.8	17.8	Paratethys	Staatliches Museum für Naturkunde Stuttgart
Carcharodon	17.8	17.8	Paratethys	Staatliches Museum für Naturkunde Stuttgart
Carcharodon	17.8	17.8	Paratethys	Staatliches Museum für Naturkunde Stuttgart
Carcharodon	17.8	17.8	Paratethys	Staatliches Museum für Naturkunde Stuttgart
Carcharodon	17.8	17.8	Paratethys	Staatliches Museum für Naturkunde Stuttgart
Carcharodon	17.8	17.8	Paratethys	Staatliches Museum für Naturkunde Stuttgart
Carcharodon	17.8	17.8	Paratethys	Staatliches Museum für Naturkunde Stuttgart
Carcharodon	17.8	17.8	Paratethys	Staatliches Museum für Naturkunde Stuttgart
Carcharodon	17.8	17.8	Paratethys	Staatliches Museum für Naturkunde Stuttgart
Carcharodon	17.8	17.8	Paratethys	Staatliches Museum für Naturkunde Stuttgart
Carcharodon	18.4	18.4	Paratethys	Schultz 2013
Carcharodon	15.97	12.8	Paratethys	Schultz 2013
Carcharodon	18.4	18.4	Paratethys	Staatliches Museum für Naturkunde Stuttgart
Carcharodon	15.97	12.8	Paratethys	Schultz 2013
Carcharodon	15.97	12.8	Paratethys	Schultz 2013
Carcharodon	15.97	12.8	Paratethys	Schultz 2013
Carcharodon	15.97	12.8	Paratethys	Schultz 2013
Carcharodon	23.03	15.97	Paratethys	Staatliches Museum für Naturkunde Stuttgart
Carcharodon	23.03	15.97	Paratethys	Staatliches Museum für Naturkunde Stuttgart
Carcharodon	23.03	15.97	Paratethys	Staatliches Museum für Naturkunde Stuttgart
Carcharodon	15.97	12.8	Paratethys	Schultz 2013
Carcharodon	23.03	15.97	Paratethys	Staatliches Museum für Naturkunde Stuttgart
Carcharodon	23.03	15.97	Paratethys	Staatliches Museum für Naturkunde Stuttgart
Carcharodon	23.03	15.97	Paratethys	Staatliches Museum für Naturkunde Stuttgart
Carcharodon	23.03	5.3	Paratethys	Staatliches Museum für Naturkunde Stuttgart
Carcharodon	23.03	15.97	Paratethys	Staatliches Museum für Naturkunde Stuttgart
Carcharodon	23.03	15.97	Paratethys	Staatliches Museum für Naturkunde Stuttgart
Carcharodon	15.97	12.8	Paratethys	Schultz 2013
Carcharodon	18.4	18.4	Paratethys	Schultz 2013
Carcharodon	15.97	12.8	Paratethys	Schultz 2013
Carcharodon	15.97	12.8	Paratethys	Schultz 2013
Carcharodon	15.97	12.8	Paratethys	Schultz 2013
Carcharodon	23.03	15.97	Paratethys	Staatliches Museum für Naturkunde Stuttgart
Carcharodon	15.97	12.8	Paratethys	Schultz 2013
Carcharodon	15.97	13.82	Paratethys	Kazar 2002
Carcharodon	15.97	12.8	Paratethys	Schultz 2013
Carcharodon	15.97	12.8	Paratethys	Schultz 2013
Carcharodon	17.8	17.8	Paratethys	Villafaña et al 2020
Carcharodon	15.97	12.8	Paratethys	Schultz 2013
Carcharodon	15.97	12.8	Paratethys	Schultz 2013
Carcharodon	15.97	12.8	Paratethys	Schultz 2013
Carcharodon	18.4	18.4	Paratethys	Schultz 2013
Carcharodon	15.97	12.8	Paratethys	Schultz 2013
Carcharodon	20.44	15.97	Paratethys	Leriche 1927
Carcharodon	23.03	15.97	Paratethys	Staatliches Museum für Naturkunde Stuttgart
Carcharodon	15.97	7.2	Paratethys	Leriche 1927
Carcharodon	15.97	12.8	Paratethys	Schultz 2013
Carcharodon	23.03	15.97	Paratethys	Staatliches Museum für Naturkunde Stuttgart
Carcharodon	23.03	15.97	Paratethys	Staatliches Museum für Naturkunde Stuttgart
Carcharodon	23.03	15.97	Paratethys	Staatliches Museum für Naturkunde Stuttgart
Carcharodon	23.03	15.97	Paratethys	Staatliches Museum für Naturkunde Stuttgart
Carcharodon	15.97	7.2	Paratethys	Leriche 1927
Carcharodon	23.03	15.97	Paratethys	Staatliches Museum für Naturkunde Stuttgart
Carcharodon	23.03	15.97	Paratethys	Staatliches Museum für Naturkunde Stuttgart
Carcharodon	15.97	7.2	Paratethys	Leriche 1927
Carcharodon	15.97	7.2	Paratethys	Leriche 1927
Carcharodon	20.44	15.97	Paratethys	Leriche 1927
Carcharodon	15.97	7.2	Paratethys	Leriche 1927
Carcharodon	15.97	7.2	Paratethys	Leriche 1927
Carcharodon	20.44	15.97	Paratethys	Leriche 1927
Carcharodon	20.44	15.97	Paratethys	Leriche 1927
Carcharodon	20.44	15.97	Paratethys	Leriche 1927
Carcharodon	20.44	15.97	Paratethys	Leriche 1927
Carcharodon	20.44	15.97	Paratethys	Leriche 1927
Carcharodon	20.44	15.97	Paratethys	Leriche 1927
Carcharodon	20.44	15.97	Paratethys	Leriche 1927
Carcharodon	20.44	15.97	Paratethys	Leriche 1927
Carcharodon	20.44	15.97	Paratethys	Leriche 1927
Carcharodon	20.44	15.97	Paratethys	Leriche 1927
Carcharodon	20.44	15.97	Paratethys	Leriche 1927
Carcharodon	20.44	15.97	Paratethys	Leriche 1927
Carcharodon	20.44	15.97	Paratethys	Leriche 1927
Carcharodon	20.44	15.97	Paratethys	Leriche 1927
Carcharodon	20.4	18.3	Paratethys	Holec et al 1995
Carcharodon	20.44	15.97	Paratethys	Leriche 1927
Carcharodon	20.44	15.97	Paratethys	Leriche 1927
Carcharodon	20.44	15.97	Paratethys	Leriche 1927
Carcharodon	20.44	15.97	Paratethys	Leriche 1927
Carcharodon	20.44	15.97	Paratethys	Leriche 1927
Carcharodon	20.44	15.97	Paratethys	Leriche 1927
Carcharodon	20.44	15.97	Paratethys	Leriche 1927
Carcharodon	20.44	15.97	Paratethys	Leriche 1927
Carcharodon	20.44	15.97	Paratethys	Leriche 1927
Carcharodon	20.44	15.97	Paratethys	Leriche 1927
Carcharodon	20.44	15.97	Paratethys	Leriche 1927
Carcharodon	15.97	7.2	Paratethys	Leriche 1927
Carcharodon	20.44	15.97	Paratethys	Leriche 1927
Carcharodon	20.44	15.97	Paratethys	Leriche 1927
Carcharodon	20.44	15.97	Paratethys	Leriche 1927
Carcharodon	20.44	15.97	Paratethys	Leriche 1927
Carcharodon	20.44	15.97	Paratethys	Leriche 1927
Carcharodon	20.44	15.97	Paratethys	Leriche 1927
Carcharodon	20.44	15.97	Paratethys	Leriche 1927
Carcharodon	20.44	15.97	Paratethys	Leriche 1927
Carcharodon	20.44	15.97	Paratethys	Leriche 1927
Carcharodon	20.44	15.97	Paratethys	Leriche 1927
Carcharodon	20.44	15.97	Paratethys	Leriche 1927
Carcharodon	20.44	15.97	Paratethys	Leriche 1927
Carcharodon	20.44	15.97	Paratethys	Leriche 1927
Carcharodon	15.97	7.2	Paratethys	Leriche 1927
Carcharodon	15.97	7.2	Paratethys	Leriche 1927
Carcharodon	20.44	15.97	Paratethys	Leriche 1927
Carcharodon	15.97	12.8	Paratethys	Szabo and Kocsis 2016
Carcharodon	20.44	15.97	Paratethys	Leriche 1927
Carcharodon	15.97	15.32	Paratethys	Wysocka et al 2012
Carcharodon	15.97	7.2	Paratethys	Leriche 1927
Carcharodon	20.44	15.97	Paratethys	Leriche 1927
Carcharodon	15.97	7.2	Paratethys	Leriche 1927
Carcharodon	15.97	7.2	Paratethys	Leriche 1927
Carcharodon	20.44	15.97	Paratethys	Leriche 1927
Carcharodon	20.44	15.97	Paratethys	Leriche 1927
Carcharodon	20.44	15.97	Paratethys	Leriche 1927
Carcharodon	15.97	7.2	Paratethys	Leriche 1927
Carcharodon	20.44	15.97	Paratethys	Leriche 1927
Carcharodon	20.44	15.97	Paratethys	Leriche 1927
Carcharodon	20.44	15.97	Paratethys	Leriche 1927
Carcharodon	20.44	15.97	Paratethys	Leriche 1927
Carcharodon	20.44	15.97	Paratethys	Leriche 1927
Carcharodon	15.97	12.8	Paratethys	Schultz 2013
Carcharodon	15.97	13.82	Paratethys	Domning and Pervesler 2012
Carcharodon	15.97	12.8	Paratethys	Schultz 2013
Carcharodon	15.97	12.8	Paratethys	Schultz 2013
Carcharodon	20.44	15.97	Paratethys	Leriche 1927
Carcharodon	20.44	15.97	Paratethys	Leriche 1927
Carcharodon	18.06	17.95	Paratethys	Barthelt et al. 1991
Carcharodon	20.44	15.97	Paratethys	Von Ihering 1927
Carcharodon	15.97	15.32	Paratethys	Reinecke and Radwanski 2015
Carcharodon	18.4	18.4	Paratethys	Schultz 2013
Carcharodon	20.4	17.3	Paratethys	Baier et al. 2004
Carcharodon	23.03	5.3	Mediterranean	Museo Nacional de Ciencias Naturales
Carcharodon	23.03	5.3	Mediterranean	Museo Nacional de Ciencias Naturales
Carcharodon	23.03	5.3	Mediterranean	Museo Nacional de Ciencias Naturales
Carcharodon	23.03	20.44	Mediterranean	Ward and Bonavia 2001
Carcharodon	20.44	15.97	Mediterranean	Rocabert 1934
Carcharodon	20.44	15.97	Mediterranean	Leriche 1907
Carcharodon	20.44	15.97	Mediterranean	Leriche 1907
Carcharodon	20.44	15.97	Mediterranean	Leriche 1907
Carcharodon	20.44	15.97	Mediterranean	Leriche 1907
Carcharodon	20.44	15.97	Mediterranean	Leriche 1907
Carcharodon	20.44	15.97	Mediterranean	Leriche 1907
Carcharodon	20.44	15.97	Mediterranean	Leriche 1907
Carcharodon	20.44	15.97	Mediterranean	Leriche 1907
Carcharodon	20.44	15.97	Mediterranean	Leriche 1907
Carcharodon	20.44	15.97	Mediterranean	Leriche 1907
Carcharodon	20.44	15.97	Mediterranean	Marsili et al. 2007
Carcharodon	20.44	15.97	Mediterranean	Leriche 1910
Carcharodon	20.44	15.97	Mediterranean	Leriche 1910
Carcharodon	20.44	15.97	Mediterranean	Rocabert 1934
Carcharodon	20.44	15.97	Mediterranean	Rocabert 1934
Carcharodon	20.44	15.97	Mediterranean	Rocabert 1934
Carcharodon	20.44	15.97	Mediterranean	Leriche 1910
Carcharodon	20.44	15.97	Mediterranean	Rocabert 1934
Carcharodon	20.44	15.97	Mediterranean	Ward and Bonavia 2001
Carcharodon	20.44	15.97	Mediterranean	Ward and Bonavia 2001
Carcharodon	18	17	Mediterranean	Cook et al. 2010
Carcharodon	15.97	7.2	Mediterranean	Leriche 1907
Carcharodon	15.97	7.2	Mediterranean	Leriche 1907
Carcharodon	15.97	7.2	Mediterranean	Leriche 1907
Carcharodon	15.97	7.2	Mediterranean	Leriche 1907
Carcharodon	15.97	7.2	Mediterranean	Leriche 1907
Carcharodon	15.97	7.2	Mediterranean	Leriche 1907
Carcharodon	15.97	7.2	Mediterranean	Leriche 1907
Carcharodon	15.97	7.2	Mediterranean	Leriche 1907
Carcharodon	15.97	7.2	Mediterranean	Leriche 1907
Carcharodon	15.97	7.2	Mediterranean	Leriche 1907
Carcharodon	15.97	7.2	Mediterranean	Leriche 1907
Carcharodon	15.97	11.63	Mediterranean	Brisswalter 2009
Carcharodon	15.97	13.82	Mediterranean	Vialle et al 2011
Carcharodon	15.97	13.82	Mediterranean	Cappetta 1970
Carcharodon	15.97	13.82	Mediterranean	Canevet 2011
Carcharodon	13.82	11.63	Mediterranean	Martinez-Perez et al. 2018
Carcharodon	13.82	11.63	Mediterranean	Mendiola and López 2005
Carcharodon	13.82	11.63	Mediterranean	Ward and Bonavia 2001
Carcharodon	11.63	5.333	Mediterranean	Obrador and Mercadal 1973
Carcharodon	11.63	5.333	Mediterranean	Obrador and Mercadal 1973
Carcharodon	11.63	5.333	Mediterranean	Obrador and Mercadal 1973
Carcharodon	11.63	5.333	Mediterranean	Obrador and Mercadal 1973
Carcharodon	11.63	5.333	Mediterranean	Obrador and Mercadal 1973
Carcharodon	11.63	5.333	Mediterranean	Symeondis and Schultz 1973
Carcharodon	11.63	7.246	Mediterranean	Leriche 1910
Carcharodon	11.63	7.246	Mediterranean	Smithsonian National Museum of Natural History in Washington D.C
Carcharodon	11.63	7.246	Mediterranean	Rocabert 1934
Carcharodon	7.246	5.333	Mediterranean	Ward and Bonavia 2001
Carcharodon	5.333	2.588	Mediterranean	Museum für Naturkunde - Leibniz Institute for Evolution and Biodiversity Science
Carcharodon	5.333	2.588	Mediterranean	Museum für Naturkunde - Leibniz Institute for Evolution and Biodiversity Science
Carcharodon	5.333	3.6	Mediterranean	Adnet et al. 2009
Carcharodon	5.333	3.6	Mediterranean	Pawellek et al. 2012
Carcharodon	5.333	3.6	Mediterranean	Pawellek et al. 2012
Carcharodon	3.6	2.6	Mediterranean	Freschi 2017
Carcharodon	3.6	2.6	Mediterranean	Freschi and Raineri 2014
Carcharodon	3.6	2.6	Mediterranean	Borselli and Cozzini 1992
Carcharodon	3.6	2.6	Mediterranean	Pilleri 1987
Carcharodon	3.6	2.6	Mediterranean	Belyaeva 1948
Carcharodon	5.3	2.6	North Sea	Wijnker et al. 2008
Carcharodon	4.4	2.7	North Sea	Van den Bosch 1978
Carcharodon	3.3	3	North Sea	Van de Geyn 1937
Carcharodon	3.3	3	North Sea	Van de Geyn 1937
Carcharodon	3.3	3	North Sea	Van de Geyn 1937
Carcharodon	5.3	3.6	North Sea	Van de Geyn 1937
Carcharodon	11.63	5.3	North Sea	Van de Geyn 1937
Carcharodon	11.63	5.3	North Sea	Van de Geyn 1937
Carcharodon	11.63	5.3	North Sea	Van de Geyn 1937
Carcharodon	11.63	5.3	North Sea	Van de Geyn 1937
Carcharodon	11.63	5.3	North Sea	Lienau 1987
Carcharodon	11.63	5.3	North Sea	Van den Bosch et al. 1975
Carcharodon	11.63	5.3	North Sea	Mollen 2010
Carcharodon	11.63	5.3	North Sea	Hoedemakers and Dufraing 2015
Carcharodon	11.63	7.246	North Sea	Van den Bosch 1978
Carcharodon	11.63	7.246	North Sea	Roth and Hoedemakers 2005
Carcharodon	11.63	7.246	North Sea	Roth 1978
Carcharodon	13.8	11.63	North Sea	Van den Bosch 1978
Carcharodon	15.97	11.63	North Sea	Menzel 1979
Carcharodon	15.5	12.4	North Sea	Reinecke and Wienrich 2009
Carcharodon	19.4	12.4	North Sea	Jugen Kriwet collection 2005
Carcharodon	15.97	13.8	North Sea	Van den Bosch 1978
Carcharodon	15.97	13.8	North Sea	Van den Bosch 1978
Carcharodon	15.97	13.8	North Sea	Van den Bosch et al. 1975
Carcharodon	15.97	13.8	North Sea	Bor et al. 2012
Carcharodon	17.8	15.97	North Sea	Reinecke et al. 2011
Carcharodon	23.03	15.97	North Sea	Reinecke et al. 2008
Carcharodon	19	16.4	North Sea	De Ceuster 1987
Carcharodon	11.63	5.333	Atlantic	Avila et al. 2012
Carcharodon	7.246	5.333	Atlantic	Avila et al. 2012
Carcharodon	5.3	3.6	Atlantic	Kroh et al. 2008
Carcharodon	5.3	3.6	Atlantic	Avila et al. 2012
Carcharodon	5.3	3.6	Atlantic	Garcia et al. 2009
Carcharodon	7.2	4.9	Atlantic	Antunes et al. 1986
Carcharodon	7.2	4.9	Atlantic	Antunes et al. 1986
Carcharodon	15.97	13.82	Atlantic	Canevet 2011
Carcharodon	11.63	5.333	Atlantic	Da Mata 1962
Carcharodon	11.63	5.333	Atlantic	Da Mata 1962
Carcharodon	13.82	11.62	Atlantic	Cahuzac et al. 2007
Carcharodon	13.82	11.63	Atlantic	Canevet 2011
Carcharodon	15.97	13.82	Atlantic	Canevet 2011
Carcharodon	13.82	11.63	Atlantic	Canevet 2011
Carcharodon	13.82	11.63	Atlantic	Canevet 2011
Carcharodon	15.97	13.82	Atlantic	Collier and Huin 1979
Carcharodon	20.44	15.97	Atlantic	Leriche 1927
Carcharodon	15.97	13.82	Atlantic	University of California Museum of Paleontology
Carcharoides	20.4	18.3	Paratethys	Schultz 2013
Carcharoides	18.4	18.4	Paratethys	Schultz 2013
Carcharoides	20.4	18.3	Paratethys	Schultz 2013
Carcharoides	23.03	15.97	Paratethys	Staatliches Museum für Naturkunde Stuttgart
Carcharoides	18.3	17.3	Paratethys	Schultz 1968
Carcharoides	18.4	18.4	Paratethys	Schultz 2013
Carcharoides	18.4	18.4	Paratethys	Schultz 2013
Carcharoides	17.5	17.5	Paratethys	Kocsis 2007
Carcharoides	17.8	17.8	Paratethys	Staatliches Museum für Naturkunde Stuttgart
Carcharoides	23.03	15.97	Paratethys	Staatliches Museum für Naturkunde Stuttgart
Carcharoides	23.03	15.97	Paratethys	Staatliches Museum für Naturkunde Stuttgart
Carcharoides	23.03	15.97	Paratethys	Staatliches Museum für Naturkunde Stuttgart
Carcharoides	23.03	15.97	Paratethys	Staatliches Museum für Naturkunde Stuttgart
Carcharoides	18.4	18.4	Paratethys	Schultz 2013
Carcharoides	23.03	15.97	Paratethys	Staatliches Museum für Naturkunde Stuttgart
Carcharoides	20.4	15.97	Paratethys	Staatliches Museum für Naturkunde Stuttgart
Carcharoides	20.44	15.97	Paratethys	Leriche 1927
Carcharoides	20.4	18.3	Paratethys	Holec et al 1995
Carcharoides	20.44	15.97	Paratethys	Leriche 1927
Carcharoides	18	18	Paratethys	Bolliger et al 1995
Carcharoides	20.44	15.97	Paratethys	Leriche 1927
Carcharoides	15.97	7.2	Paratethys	Leriche 1927
Carcharoides	20.44	15.97	Paratethys	Leriche 1927
Carcharoides	20.44	15.97	Paratethys	Leriche 1927
Carcharoides	20.44	15.97	Paratethys	Leriche 1927
Carcharoides	15.97	12.8	Paratethys	Szabo and Kocsis 2016
Carcharoides	23	15.97	Paratethys	Schultz 2013
Carcharoides	20.44	15.97	Paratethys	Leriche 1927
Carcharoides	20.44	15.97	Paratethys	Leriche 1927
Carcharoides	20.44	15.97	Paratethys	Leriche 1927
Carcharoides	20.44	15.97	Paratethys	Leriche 1927
Carcharoides	20.44	15.97	Paratethys	Leriche 1927
Carcharoides	20.44	15.97	Paratethys	Leriche 1927
Carcharoides	18.06	17.95	Paratethys	Barthelt et al. 1991
Carcharoides	20.44	15.97	Paratethys	Von Ihering 1927
Carcharoides	20.4	17.3	Paratethys	Baier et al. 2004
Carcharoides	23.03	20.44	Mediterranean	Cappetta 1970
Carcharoides	20.44	15.97	Mediterranean	Rocabert 1934
Carcharoides	20.44	15.97	Mediterranean	Ward and Bonavia 2001
Carcharoides	15.97	13.82	Mediterranean	Vialle et al 2011
Carcharoides	15.97	13.82	Mediterranean	Cappetta 1970
Carcharoides	15.97	13.82	Mediterranean	Cappetta 1970
Carcharoides	5.3	3.6	North Sea	Van de Geyn 1937
Carcharoides	15.97	11.63	North Sea	Van de Geyn 1937
Carcharoides	19.4	12.4	North Sea	Jugen Kriwet collection 2005
Carcharoides	15.97	13.8	North Sea	Van den Bosch 1978
Carcharoides	15.97	13.8	North Sea	Van den Bosch et al. 1975
Carcharoides	15.97	13.8	North Sea	Bor et al. 2012
Carcharoides	17.8	15.97	North Sea	Reinecke et al. 2011
Carcharoides	23.03	15.97	North Sea	Reinecke et al. 2008
Carcharoides	19	16.4	North Sea	De Ceuster 1987
Carcharomodos	13.82	11.63	Atlantic	Canevet 2011
Carcharomodos	13.82	11.63	Atlantic	Canevet 2011
Carcharomodus	20.44	15.97	Paratethys	Leriche 1927
Carcharomodus	5.3	2.6	North Sea	Wijnker et al. 2008
Carcharomodus	4.4	2.7	North Sea	Van den Bosch 1978
Carcharomodus	3.3	3	North Sea	Van de Geyn 1937
Carcharomodus	11.63	5.3	North Sea	Van de Geyn 1937
Carcharomodus	11.63	5.3	North Sea	Van de Geyn 1937
Carcharomodus	11.63	5.3	North Sea	Van de Geyn 1937
Carcharomodus	11.63	5.3	North Sea	Mollen 2010
Carcharomodus	11.63	5.3	North Sea	Van den Bosch et al. 1975
Carcharomodus	11.63	5.3	North Sea	Hoedemakers and Dufraing 2015
Carcharomodus	11.63	7.246	North Sea	Van den Bosch 1978
Carcharomodus	11.63	7.246	North Sea	Roth and Hoedemakers 2005
Carcharomodus	13.8	11.63	North Sea	Van den Bosch 1978
Carcharomodus	13.82	11.63	North Sea	Kriwet et al. 2015
Carcharomodus	5.3	3.6	Atlantic	Garcia et al. 2009
Centrophorus	18.06	17.95	Paratethys	Barthelt et al. 1991
Centrophorus	18.3	17.3	Paratethys	Staatliches Museum für Naturkunde Stuttgart
Centrophorus	18.3	17.3	Paratethys	Staatliches Museum für Naturkunde Stuttgart
Centrophorus	18.4	18.4	Paratethys	Pollerspock and Straube 2017
Centrophorus	18.4	18.4	Paratethys	Schultz 2013
Centrophorus	23.03	15.97	Paratethys	Staatliches Museum für Naturkunde Stuttgart
Centrophorus	18.4	18.4	Paratethys	Schultz 2013
Centrophorus	18.4	18.4	Paratethys	Schultz 2013
Centrophorus	18.4	18.4	Paratethys	Schultz 2013
Centrophorus	17.5	17.5	Paratethys	Kocsis 2007
Centrophorus	18.4	18.4	Paratethys	Schultz 2013
Centrophorus	17.8	17.8	Paratethys	Staatliches Museum für Naturkunde Stuttgart
Centrophorus	17.8	17.8	Paratethys	Villafaña et al 2020
Centrophorus	18.3	17.3	Paratethys	Pollerspock and Beaury 2014
Centrophorus	18	18	Paratethys	Bolliger et al 1995
Centrophorus	15.97	7.2	Paratethys	Leriche 1927
Centrophorus	20.44	15.97	Paratethys	Von Ihering 1927
Centrophorus	20.44	15.97	Paratethys	Von Ihering 1927
Centrophorus	20.4	17.3	Paratethys	Baier et al. 2004
Centrophorus	15.97	11.63	Mediterranean	Brisswalter 2009
Centrophorus	15.97	13.82	Mediterranean	Vialle et al 2011
Centrophorus	15.97	13.82	Mediterranean	Cappetta et al 1967
Centrophorus	5.333	3.6	Mediterranean	Cappetta and Cavallo 2006
Centrophorus	5.333	3.6	Mediterranean	Collareta et al. 2019
Centrophorus	3.6	2.6	Mediterranean	Fulgosi et al. 2009
Centroscymnus	18.06	17.95	Paratethys	Barthelt et al. 1991
Centroscymnus	23.03	15.97	Paratethys	Staatliches Museum für Naturkunde Stuttgart
Centroscymnus	18.4	18.4	Paratethys	Schultz 2013
Centroscymnus	18.4	18.4	Paratethys	Schultz 2013
Centroscymnus	23.03	18.4	Paratethys	Schultz 2013
Centroscymnus	18.4	18.4	Paratethys	Schultz 2013
Centroscymnus	18.4	18.4	Paratethys	Schultz 2013
Cetorhinus	15.97	12.8	Paratethys	Schultz et al. 2010
Cetorhinus	18	18	Paratethys	Bolliger et al 1995
Cetorhinus	15.97	11.63	Mediterranean	Brisswalter 2009
Cetorhinus	5.333	2.588	Mediterranean	Bianuci and Landini 2005
Cetorhinus	3.6	2.6	Mediterranean	Fulgosi et al. 2009
Cetorhinus	5.3	2.6	North Sea	Institut Royal des Sciences Naturelles de Belgique
Cetorhinus	5.3	2.6	North Sea	Institut Royal des Sciences Naturelles de Belgique
Cetorhinus	5.3	2.6	North Sea	Wijnker et al. 2008
Cetorhinus	5.3	2.6	North Sea	Wijnker et al. 2008
Cetorhinus	4.4	2.7	North Sea	Van den Bosch 1978
Cetorhinus	11.63	5.3	North Sea	Van de Geyn 1937
Cetorhinus	11.63	5.3	North Sea	Lienau 1987
Cetorhinus	11.63	5.3	North Sea	Van den Bosch et al. 1975
Cetorhinus	11.63	5.3	North Sea	Mollen 2010
Cetorhinus	11.63	5.3	North Sea	Hoedemakers and Dufraing 2015
Cetorhinus	11.63	7.246	North Sea	Van den Bosch 1978
Cetorhinus	11.63	7.246	North Sea	Roth and Hoedemakers 2005
Cetorhinus	11.63	7.246	North Sea	Roth 1978
Cetorhinus	15.97	11.63	North Sea	Menzel 1979
Cetorhinus	15.97	13.8	North Sea	Van den Bosch 1978
Cetorhinus	15.97	13.8	North Sea	Van den Bosch 1978
Cetorhinus	15.97	13.8	North Sea	Van den Bosch et al. 1975
Chaenogaleus	18.06	17.95	Paratethys	Barthelt et al. 1991
Chaenogaleus	15.97	12.8	Paratethys	Schultz 2013
Chaenogaleus	15.97	11.63	Paratethys	Schultz 2013
Chaenogaleus	15.97	12.8	Paratethys	Schultz 1977
Chaenogaleus	15.97	12.8	Paratethys	Schultz 1979
Chaenogaleus	15.97	12.8	Paratethys	Schultz et al. 2010
Chaenogaleus	15.97	12.8	Paratethys	Schultz et al. 2010
Chaenogaleus	15.97	12.8	Paratethys	Schultz 2013
Chaenogaleus	15.97	12.8	Paratethys	Schultz 2013
Chaenogaleus	20.4	18.3	Paratethys	Schultz 2013
Chaenogaleus	18.3	17.3	Paratethys	Staatliches Museum für Naturkunde Stuttgart
Chaenogaleus	18.4	18.4	Paratethys	Schultz 2013
Chaenogaleus	23.03	15.97	Paratethys	Staatliches Museum für Naturkunde Stuttgart
Chaenogaleus	18.4	18.4	Paratethys	Schultz 2013
Chaenogaleus	23.03	15.97	Paratethys	Staatliches Museum für Naturkunde Stuttgart
Chaenogaleus	15.97	12.8	Paratethys	Schultz 2013
Chaenogaleus	18.4	18.4	Paratethys	Schultz 2013
Chaenogaleus	15.97	12.8	Paratethys	Schultz 1971
Chaenogaleus	15.97	12.8	Paratethys	Schultz 2013
Chaenogaleus	17.8	17.8	Paratethys	Schultz 2013
Chaenogaleus	17.8	17.8	Paratethys	Schultz 2013
Chaenogaleus	17.8	17.8	Paratethys	Staatliches Museum für Naturkunde Stuttgart
Chaenogaleus	17.8	17.8	Paratethys	Probst 1878
Chaenogaleus	18.3	17.3	Paratethys	Schultz 2013
Chaenogaleus	18.4	18.4	Paratethys	Schultz 2013
Chaenogaleus	23.03	15.97	Paratethys	Staatliches Museum für Naturkunde Stuttgart
Chaenogaleus	23.03	15.97	Paratethys	Staatliches Museum für Naturkunde Stuttgart
Chaenogaleus	15.97	12.8	Paratethys	Schultz 2013
Chaenogaleus	15.97	12.8	Paratethys	Schultz 2013
Chaenogaleus	15.97	12.8	Paratethys	Schultz 2013
Chaenogaleus	15.97	12.8	Paratethys	Schultz 2013
Chaenogaleus	18.4	18.4	Paratethys	Schultz 2013
Chaenogaleus	17.8	17.8	Paratethys	Villafaña et al 2020
Chaenogaleus	18.3	17.3	Paratethys	Pollerspock and Beaury 2014
Chaenogaleus	18.4	18.4	Paratethys	Schultz 2013
Chaenogaleus	18	18	Paratethys	Bolliger et al 1995
Chaenogaleus	15.97	7.2	Paratethys	Leriche 1927
Chaenogaleus	15.97	12.8	Paratethys	Schultz 2013
Chaenogaleus	15.97	12.8	Paratethys	Schultz 2013
Chaenogaleus	15.97	12.8	Paratethys	Schultz 2013
Chaenogaleus	15.97	12.8	Paratethys	Schultz 2013
Chaenogaleus	15.97	11.608	Paratethys	Hiden 1995
Chaenogaleus	15.97	13.82	Paratethys	Hiden 1995
Chaenogaleus	13.82	11.63	Paratethys	Hiden 1995
Chaenogaleus	15.97	12.8	Paratethys	Schultz 2013
Chaenogaleus	20.44	15.97	Paratethys	Von Ihering 1927
Chaenogaleus	15.97	15.32	Paratethys	Reinecke and Radwanski 2015
Chaenogaleus	18.4	18.4	Paratethys	Schultz 2013
Chaenogaleus	20.44	15.97	Paratethys	Von Ihering 1927
Chaenogaleus	23.03	20.44	Mediterranean	Cappetta 1970
Chaenogaleus	15.97	13.82	Mediterranean	Cappetta 1970
Chaenogaleus	15.97	13.82	Mediterranean	Canevet 2011
Chaenogaleus	15.97	13.82	Mediterranean	Cappetta 1970
Chaenogaleus	15.97	13.82	Mediterranean	Cappetta 1970
Chaenogaleus	13.82	11.63	Mediterranean	Ward and Bonavia 2001
Chaenogaleus	11.63	7.246	Mediterranean	Rocabert 1934
Chaenogaleus	5.333	3.6	Mediterranean	Cappetta and Cavallo 2006
Chaenogaleus	19.4	12.4	North Sea	Jugen Kriwet collection 2005
Chaenogaleus	15.97	13.8	North Sea	Bor et al. 2012
Chaenogaleus	17.8	15.97	North Sea	Reinecke et al. 2011
Chaenogaleus	15.97	13.82	Atlantic	Canevet 2011
Chaenogaleus	13.82	11.63	Atlantic	Canevet 2011
Chaenogaleus	15.97	13.82	Atlantic	Canevet 2011
Chaenogaleus	13.82	11.63	Atlantic	Canevet 2011
Chaenogaleus	13.82	11.63	Atlantic	Canevet 2011
Chaenogaleus	13.82	11.63	Atlantic	Canevet 2011
Chimaera	11.63	5.3	North Sea	Hoedemakers and Dufraing 2015
Chimaera	11.63	3.6	Atlantic	Toscano et al 2011
Chimaera	11.63	3.6	Atlantic	Toscano et al 2011
Chlamydoselachus	18.06	17.95	Paratethys	Barthelt et al. 1991
Chlamydoselachus	18.4	18.4	Paratethys	Schultz 2013
Chlamydoselachus	18.4	18.4	Paratethys	Schultz 2013
Chlamydoselachus	18.4	18.4	Paratethys	Schultz 2013
Chlamydoselachus	18.4	18.4	Paratethys	Schultz 2013
Chlamydoselachus	18.4	18.4	Paratethys	Schultz 2013
Chlamydoselachus	18.4	18.4	Paratethys	Schultz 2013
Chlamydoselachus	18.4	18.4	Paratethys	Schultz 2013
Chlamydoselachus	18.4	18.4	Paratethys	Schultz 2013
Chlamydoselachus	17.8	17.8	Paratethys	Villafaña et al 2020
Chlamydoselachus	5.333	3.6	Mediterranean	Collareta et al. 2019
Chlamydoselachus	3.6	2.6	Mediterranean	Fulgosi et al. 2009
Cirrhigalues	11.63	5.3	North Sea	Hoedemakers and Dufraing 2015
Dalatias	3.6	2.6	Mediterranean	Fulgosi et al. 2009
Dasyatis	15.97	12.8	Paratethys	Schultz 2013
Dasyatis	15.97	12.8	Paratethys	Schultz 2013
Dasyatis	15.97	13.63	Paratethys	Schultz 2013
Dasyatis	15.97	12.8	Paratethys	Schultz 1977
Dasyatis	15.97	12.8	Paratethys	Schultz 1979
Dasyatis	15.97	12.8	Paratethys	Schultz 1979
Dasyatis	15.97	12.8	Paratethys	Schultz 1979
Dasyatis	15.97	12.8	Paratethys	Schultz et al. 2010
Dasyatis	15.97	12.8	Paratethys	Schultz et al. 2010
Dasyatis	14.3	13.8	Paratethys	Schultz 2013
Dasyatis	20.4	18.3	Paratethys	Schultz 2013
Dasyatis	20.4	18.3	Paratethys	Schultz 2013
Dasyatis	20.4	18.3	Paratethys	Schultz 2013
Dasyatis	20.4	18.3	Paratethys	Schultz 2013
Dasyatis	20.4	18.3	Paratethys	Schultz 2013
Dasyatis	15.1	15.1	Paratethys	Daxner-Höck et al. 2004
Dasyatis	15.97	12.8	Paratethys	Schultz 2003
Dasyatis	15.97	12.8	Paratethys	Schultz 2003
Dasyatis	15.97	12.8	Paratethys	Schultz 2013
Dasyatis	15.97	12.8	Paratethys	Schultz 2013
Dasyatis	20.4	18.3	Paratethys	Schultz 2013
Dasyatis	18.3	17.3	Paratethys	Staatliches Museum für Naturkunde Stuttgart
Dasyatis	18.3	17.3	Paratethys	Staatliches Museum für Naturkunde Stuttgart
Dasyatis	18.3	17.3	Paratethys	Staatliches Museum für Naturkunde Stuttgart
Dasyatis	15.97	12.8	Paratethys	Schultz 2003
Dasyatis	15.97	12.8	Paratethys	Schultz 2003
Dasyatis	15.97	12.8	Paratethys	Schultz 2013
Dasyatis	15.97	12.8	Paratethys	Schultz 2013
Dasyatis	18.4	18.4	Paratethys	Schultz 2013
Dasyatis	18.4	18.4	Paratethys	Schultz 2013
Dasyatis	23.03	15.97	Paratethys	Staatliches Museum für Naturkunde Stuttgart
Dasyatis	23.03	15.97	Paratethys	Staatliches Museum für Naturkunde Stuttgart
Dasyatis	17.3	16.4	Paratethys	Schultz 2013
Dasyatis	17.3	16.4	Paratethys	Schultz 2013
Dasyatis	18.4	18.4	Paratethys	Schultz 2013
Dasyatis	17.3	16.4	Paratethys	Schultz 1998
Dasyatis	22	22	Paratethys	Schultz 2013
Dasyatis	18.4	18.4	Paratethys	Schultz 2013
Dasyatis	15.97	12.8	Paratethys	Schultz 1971
Dasyatis	13.82	11.63	Paratethys	Sabol and Holec 2002
Dasyatis	15.97	12.8	Paratethys	Schultz 2013
Dasyatis	15.97	12.8	Paratethys	Schultz 2013
Dasyatis	15.97	12.8	Paratethys	Schultz 2013
Dasyatis	17.8	17.8	Paratethys	Schultz 2013
Dasyatis	17.8	17.8	Paratethys	Schultz 2013
Dasyatis	17.8	17.8	Paratethys	Staatliches Museum für Naturkunde Stuttgart
Dasyatis	17.8	17.8	Paratethys	Staatliches Museum für Naturkunde Stuttgart
Dasyatis	17.8	17.8	Paratethys	Staatliches Museum für Naturkunde Stuttgart
Dasyatis	17.8	17.8	Paratethys	Staatliches Museum für Naturkunde Stuttgart
Dasyatis	17.8	17.8	Paratethys	Staatliches Museum für Naturkunde Stuttgart
Dasyatis	17.8	17.8	Paratethys	Staatliches Museum für Naturkunde Stuttgart
Dasyatis	17.8	17.8	Paratethys	Staatliches Museum für Naturkunde Stuttgart
Dasyatis	17.8	17.8	Paratethys	Staatliches Museum für Naturkunde Stuttgart
Dasyatis	17.8	17.8	Paratethys	Probst 1877
Dasyatis	17.8	17.8	Paratethys	Probst 1877
Dasyatis	17.8	17.8	Paratethys	Probst 1877
Dasyatis	17.8	17.8	Paratethys	Probst 1877
Dasyatis	17.8	17.8	Paratethys	Probst 1877
Dasyatis	17.8	17.8	Paratethys	Probst 1877
Dasyatis	17.8	17.8	Paratethys	Probst 1877
Dasyatis	17.8	17.8	Paratethys	Probst 1877
Dasyatis	17.8	17.8	Paratethys	Probst 1877
Dasyatis	18.3	17.3	Paratethys	Schultz 2013
Dasyatis	15.97	12.8	Paratethys	Schultz 2013
Dasyatis	18.4	18.4	Paratethys	Schultz 2013
Dasyatis	23.03	5.3	Paratethys	Staatliches Museum für Naturkunde Stuttgart
Dasyatis	15.97	12.8	Paratethys	Schultz 2013
Dasyatis	15.97	12.8	Paratethys	Schultz 2013
Dasyatis	18.4	18.4	Paratethys	Schultz 2013
Dasyatis	17.8	17.8	Paratethys	Villafaña et al 2020
Dasyatis	17.8	17.8	Paratethys	Villafaña et al 2020
Dasyatis	17.8	17.8	Paratethys	Villafaña et al 2020
Dasyatis	17.8	17.8	Paratethys	Villafaña et al 2020
Dasyatis	18.3	17.3	Paratethys	Pollerspock and Beaury 2014
Dasyatis	18.3	17.3	Paratethys	Pollerspock and Beaury 2014
Dasyatis	18	18	Paratethys	Bolliger et al 1995
Dasyatis	15.97	15.32	Paratethys	Schultz 2013
Dasyatis	15.97	12.8	Paratethys	Szabo and Kocsis 2016
Dasyatis	15.97	12.8	Paratethys	Szabo and Kocsis 2016
Dasyatis	15.97	12.8	Paratethys	Szabo and Kocsis 2016
Dasyatis	15.97	12.8	Paratethys	Schultz 2013
Dasyatis	15.97	12.8	Paratethys	Schultz 2013
Dasyatis	15.97	12.8	Paratethys	Schultz 2013
Dasyatis	15.97	12.8	Paratethys	Schultz 2013
Dasyatis	15.97	12.8	Paratethys	Schultz 2013
Dasyatis	15.97	12.8	Paratethys	Schultz 2013
Dasyatis	15.97	12.8	Paratethys	Schultz 2013
Dasyatis	20.4	18.3	Paratethys	Schultz 2013
Dasyatis	15.97	13.82	Paratethys	Hiden 1995
Dasyatis	15.97	13.82	Paratethys	Hiden 1995
Dasyatis	13.82	11.63	Paratethys	Hiden 1995
Dasyatis	13.82	11.63	Paratethys	Hiden 1995
Dasyatis	13.82	11.63	Paratethys	Hiden 1995
Dasyatis	13.82	11.63	Paratethys	Hiden 1995
Dasyatis	15.97	12.8	Paratethys	Schultz 2013
Dasyatis	18.06	17.95	Paratethys	Barthelt et al. 1991
Dasyatis	18.06	17.95	Paratethys	Barthelt et al. 1991
Dasyatis	15.97	15.32	Paratethys	Reinecke and Radwanski 2015
Dasyatis	15.97	15.32	Paratethys	Reinecke and Radwanski 2015
Dasyatis	15.97	15.32	Paratethys	Reinecke and Radwanski 2015
Dasyatis	18.4	18.4	Paratethys	Schultz 2013
Dasyatis	20.4	17.3	Paratethys	Baier et al. 2004
Dasyatis	23.03	20.44	Mediterranean	Cappetta 1970
Dasyatis	23.03	20.44	Mediterranean	Cappetta 1970
Dasyatis	23.03	20.44	Mediterranean	Schultz 2013
Dasyatis	23.03	20.44	Mediterranean	Schultz 2013
Dasyatis	23.03	20.44	Mediterranean	Schultz 2013
Dasyatis	23.03	20.44	Mediterranean	Schultz 2013
Dasyatis	20.44	15.97	Mediterranean	Lalaï 1986
Dasyatis	15.97	11.63	Mediterranean	Brisswalter 2009
Dasyatis	15.97	11.63	Mediterranean	Brisswalter 2009
Dasyatis	15.97	13.82	Mediterranean	Vialle et al 2011
Dasyatis	15.97	13.82	Mediterranean	Vialle et al 2011
Dasyatis	15.97	13.82	Mediterranean	Cappetta 1970
Dasyatis	15.97	13.82	Mediterranean	Cappetta 1970
Dasyatis	15.97	13.82	Mediterranean	Cappetta 1970
Dasyatis	15.97	13.82	Mediterranean	Cappetta 1970
Dasyatis	15.97	13.82	Mediterranean	Cappetta 1970
Dasyatis	15.97	13.82	Mediterranean	Cappetta 1970
Dasyatis	15.97	13.82	Mediterranean	Schultz 2013
Dasyatis	15.97	13.82	Mediterranean	Schultz 2013
Dasyatis	5.333	3.6	Mediterranean	Cappetta and Cavallo 2006
Dasyatis	5.333	3.6	Mediterranean	Cappetta and Cavallo 2006
Dasyatis	5.333	3.6	Mediterranean	Cappetta and Cavallo 2006
Dasyatis	5.333	3.6	Mediterranean	Cappetta and Cavallo 2006
Dasyatis	5.333	3.6	Mediterranean	Cappetta and Cavallo 2006
Dasyatis	5.333	3.6	Mediterranean	Pawellek et al. 2012
Dasyatis	5.333	3.6	Mediterranean	Pawellek et al. 2012
Dasyatis	4.4	2.7	North Sea	Van den Bosch 1978
Dasyatis	11.63	5.3	North Sea	Lienau 1987
Dasyatis	11.63	5.3	North Sea	Lienau 1987
Dasyatis	11.63	5.3	North Sea	Van den Bosch et al. 1975
Dasyatis	11.63	5.3	North Sea	Mollen 2010
Dasyatis	11.63	5.3	North Sea	Hoedemakers and Dufraing 2015
Dasyatis	11.63	7.246	North Sea	Van den Bosch 1978
Dasyatis	15.97	11.63	North Sea	Menzel 1979
Dasyatis	15.5	12.4	North Sea	Reinecke and Wienrich 2009
Dasyatis	15.5	12.4	North Sea	Reinecke and Wienrich 2009
Dasyatis	19.4	12.4	North Sea	Jugen Kriwet collection 2005
Dasyatis	19.4	12.4	North Sea	Jugen Kriwet collection 2005
Dasyatis	15.97	13.8	North Sea	Van den Bosch 1978
Dasyatis	15.97	13.8	North Sea	Van den Bosch 1978
Dasyatis	15.97	13.8	North Sea	Van den Bosch et al. 1975
Dasyatis	15.97	13.8	North Sea	Bor et al. 2012
Dasyatis	15.97	13.8	North Sea	Bor et al. 2012
Dasyatis	15.97	13.8	North Sea	Bor et al. 2012
Dasyatis	17.8	15.97	North Sea	Reinecke et al. 2011
Dasyatis	17.8	15.97	North Sea	Reinecke et al. 2011
Dasyatis	17.8	15.97	North Sea	Reinecke et al. 2011
Dasyatis	23.03	15.97	North Sea	Reinecke et al. 2008
Dasyatis	23.03	15.97	North Sea	Reinecke et al. 2008
Dasyatis	20.44	13.82	Atlantic	Antunes et al 1981
Dasyatis	20.44	13.82	Atlantic	Antunes et al 1981
Dasyatis	20.44	13.82	Atlantic	Antunes et al 1981
Dasyatis	20.44	13.82	Atlantic	Antunes et al 1981
Dasyatis	20.44	13.82	Atlantic	Antunes et al 1981
Dasyatis	20.44	13.82	Atlantic	Antunes et al 1981
Dasyatis	7.2	4.9	Atlantic	Antunes et al. 1986
Dasyatis	7.2	4.9	Atlantic	Antunes et al. 1986
Dasyatis	7.2	4.9	Atlantic	Antunes et al. 1986
Dasyatis	7.2	4.9	Atlantic	Antunes et al. 1986
Dasyatis	7.2	4.9	Atlantic	Antunes et al. 1986
Dasyatis	7.2	4.9	Atlantic	Antunes et al. 1986
Dasyatis	7.2	4.9	Atlantic	Antunes et al. 1986
Dasyatis	7.2	4.9	Atlantic	Antunes et al. 1986
Dasyatis	7.2	4.9	Atlantic	Antunes et al. 1986
Dasyatis	7.2	4.9	Atlantic	Antunes et al. 1986
Dasyatis	11.63	7.246	Atlantic	Jonet 1968
Dasyatis	11.63	7.246	Atlantic	Jonet 1968
Dasyatis	11.63	7.246	Atlantic	Estevens 2000
Dasyatis	20.44	13.82	Atlantic	Antunes et al 1981
Dasyatis	20.44	13.82	Atlantic	Antunes et al 1981
Dasyatis	7.246	5.333	Atlantic	Antunes et al. 1986
Dasyatis	7.246	5.333	Atlantic	Antunes et al. 1986
Dasyatis	7.246	5.333	Atlantic	Antunes et al. 1986
Dasyatis	7.246	5.333	Atlantic	Antunes et al. 1986
Dasyatis	7.246	5.333	Atlantic	Antunes et al. 1986
Deania	18.4	18.4	Paratethys	Pollerspock and Straube 2017
Deania	18.4	18.4	Paratethys	Schultz 2013
Deania	18.4	18.4	Paratethys	Schultz 2013
Deania	17.8	17.8	Paratethys	Villafaña et al 2020
Deania	18	18	Paratethys	Bolliger et al 1995
Deania	15.97	13.82	Mediterranean	Vialle et al 2011
Deania	15.97	13.82	Mediterranean	Cappetta et al 1967
Deania	13.82	11.63	Mediterranean	Martinez-Perez et al. 2018
Deania	5.333	3.6	Mediterranean	Collareta et al. 2019
Dipturus	15.97	12.8	Paratethys	Schultz et al. 2010
Dipturus	14.3	13.8	Paratethys	Schultz 2013
Dipturus	15.97	12.8	Paratethys	Schultz 2013
Dipturus	15.97	12.8	Paratethys	Schultz 2013
Dipturus	5.333	3.6	Mediterranean	Cappetta and Cavallo 2006
Dipturus	11.63	5.3	North Sea	Hoedemakers and Dufraing 2015
Dipturus	19.4	12.4	North Sea	Jugen Kriwet collection 2005
Dipturus	15.97	13.8	North Sea	Bor et al. 2012
Dipturus	23.03	15.97	North Sea	Reinecke et al. 2008
Dipturus	11.63	7.246	Atlantic	Schultz 2013
Echinorhinus	18.06	17.95	Paratethys	Barthelt et al. 1991
Echinorhinus	18.4	18.4	Paratethys	Schultz 2013
Echinorhinus	18.4	18.4	Paratethys	Schultz 2013
Echinorhinus	18.4	18.4	Paratethys	Schultz 2013
Echinorhinus	22	22	Paratethys	Schultz 2013
Echinorhinus	18.4	18.4	Paratethys	Schultz 2013
Echinorhinus	18.4	18.4	Paratethys	Schultz 2013
Echinorhinus	18.4	18.4	Paratethys	Schultz 2013
Echinorhinus	3.6	2.6	Mediterranean	Fulgosi et al. 2009
Echinorhinus	19.4	12.4	North Sea	Jugen Kriwet collection 2005
Echinorhinus	17.8	15.97	North Sea	Reinecke et al. 2011
Edaphodon	17.3	16.4	Paratethys	Schultz 1998
[truncated: 2,508 more rows]
