# Supplementary material for: Diversification trajectories and paleobiogeography of Neogene chondrichthyans from Europe
Source: Paleobiology. Author manuscript; Available in PMC 2023 Aug 10. (PMC7614935; doi:10.1017/pab.2022.40)
Supplement: Table S4 [file EMS183745-supplement-Table_S4.xlsx]

## Sheet: Tabla S3
Superorder	Order	Family	Genus	Global status	Present-day distribution in the Mediterranean Sea
Galeomorphii	Lamniformes	Mitsukurinidae	Anomotodon	†	Absent
Galeomorphii	Lamniformes	Alopiidae	Anotodus	†	Absent
Galeomorphii	Lamniformes	Odontaspididae	Araloselachus	†	Absent
Galeomorphii	Lamniformes	Lamnidae	Carcharoides	†	Absent
Galeomorphii	Lamniformes	Cetorhinidae	Keasius	†	Absent
Galeomorphii	Carcharhiniformes	Scyliorhinidae	Megascyliorhinus	†	Absent
Squalomorphii	Squaliformes	Dalatiidae	Oligodalatias	†	Absent
Galeomorphii	Lamniformes	Otodontidae	Otodus	†	Absent
Galeomorphii	Carcharhiniformes	Scyliorhinidae	Pachyscyllium	†	Absent
Squalomorphii	Squaliformes	Etmopteridae	Paraetmopterus	†	Absent
Squalomorphii	Hexanchiformes	Hexanchidae	Paraheptranchias	†	Absent
Galeomorphii	Lamniformes	Otodontidae	Parotodus	†	Absent
Galeomorphii	Carcharhiniformes	Carcharhinidae	Physogaleus	†	Absent
Batomorphii	Myliobatiformes	Mobulidae	Plinthicus	†	Absent
Galeomorphii	Lamniformes	Mitsukurinidae	Striatolamia	†	Absent
Batomorphii	Myliobatiformes	Myliobatidae	Aetomylaeus	Living	A. bovinus,
Galeomorphii	Lamniformes	Alopiidae	Alopias	Living	A. superciliosus, A. vulpinus
Batomorphii	Myliobatiformes	Aetobatidae	Aetobatus	Living	Absent
Batomorphii	Rhinopristiformes	Pristidae	Anoxypristis	Living	Absent
Galeomorphii	Carcharhiniformes	Hemigaleidae	Chaenogaleus	Living	Absent
Squalomorphii	Hexanchiformes	Chlamydoselachidae	Chlamydoselachus	Living	Absent
Squalomorphii	Squaliformes	Centrophoridae	Deania	Living	Absent
Galeomorphii	Carcharhiniformes	Carcharhinidae	Galeocerdo	Living	Absent
Galeomorphii	Orectolobiformes	Ginglymostomatidae	Ginglymostoma	Living	Absent
Galeomorphii	Carcharhiniformes	Hemigaleidae	Hemipristis	Living	Absent
Galeomorphii	Carcharhiniformes	Triakidae	Iago	Living	Absent
Squalomorphii	Squaliformes	Dalatiidae	Isistius	Living	Absent
Galeomorphii	Carcharhiniformes	Carcharhinidae	Isogomphodon	Living	Absent
Galeomorphii	Carcharhiniformes	Carcharhinidae	Negaprion	Living	Absent
Galeomorphii	Carcharhiniformes	Hemigaleidae	Paragaleus	Living	Absent
Batomorphii	Myliobatiformes	Plesiobatididae	Plesiobatis	Living	Absent
Squalomorphii	Pristiophoriformes	Pristiophoridae	Pristiophorus	Living	Absent
Galeomorphii	Orectolobiformes	Rhincodontidae	Rhincodon	Living	Absent
Galeomorphii	Carcharhiniformes	Carcharhinidae	Rhizoprionodon	Living	Absent
Batomorphii	Rhinopristiformes	Rhinidae	Rhynchobatus	Living	Absent
Squalomorphii	Squaliformes	Somniosidae	Scymnodon	Living	Absent
Squalomorphii	Squaliformes	Dalatiidae	Squaliolus	Living	Absent
Batomorphii	Myliobatiformes	Dasyatidae	Taeniurops	Living	Absent
Batomorphii	Squaliformes	Somniosidae	Zameus	Living	Absent
Galeomorphii	Carcharhiniformes	Carcharhinidae	Carcharhinus	Living	C. altimus, C. brachyurus, C. brevipinna, C. limbatus, C. obscurus, C. plumbeus
Galeomorphii	Lamniformes	Lamnidae	Carcharodon	Living	C. carcharias
Squalomorphii	Squaliformes	Centrophoridae	Centrophorus	Living	C. granulosus, C. uyato
Galeomorphii	Lamniformes	Cetorhinidae	Cetorhinus	Living	C. maximus
Galeomorphii	Lamniformes	Odontaspididae	Carcharias	Living	C. taurus
Batomorphii	Rajiformes	Rajidae	Dipturus	Living	D. batis, D. oxyrinchus
Squalomorphii	Squaliformes	Dalatiidae	Dalatias	Living	D. licha
Batomorphii	Myliobatiformes	Dasyatidae	Dasyatis	Living	D. marmorata, D. pastinaca, D. tortonesi
Squalomorphii	Squaliformes	Echinorhinidae	Echinorhinus	Living	E. brucus
Batomorphii	Myliobatiformes	Gymnuridae	Gymnura	Living	G. altavela
Galeomorphii	Carcharhiniformes	Triakidae	Galeorhinus	Living	G.galeus
Squalomorphii	Hexanchiformes	Hexanchidae	Hexanchus	Living	H. griseus, H. nakamurai
Squalomorphii	Hexanchiformes	Hexanchidae	Heptranchias	Living	H. perlo
Galeomorphii	Lamniformes	Lamnidae	Isurus	Living	I. oxyrinchus
Galeomorphii	Lamniformes	Lamnidae	Lamna	Living	L. nasus
Batomorphii	Myliobatiformes	Myliobatidae	Myliobatis	Living	M. aquila
Galeomorphii	Carcharhiniformes	Triakidae	Mustelus	Living	M. asterias, M. mustelus, M. punctulatus
Batomorphii	Myliobatiformes	Myliobatidae	Mobula	Living	M. mobular
Galeomorphii	Lamniformes	Mitsukurinidae	Mitsukurina	Living	M. owstoni
Squalomorphii	Hexanchiformes	Hexanchidae	Notorynchus	Living	N. cepedianus
Galeomorphii	Lamniformes	Odontaspididae	Odontaspis	Living	O. ferox
Galeomorphii	Carcharhiniformes	Carcharhinidae	Prionace	Living	P. glauca
Batomorphii	Rhinopristiformes	Pristidae	Pristis	Living	P. pristis
Batomorphii	Rajiformes	Rajidae	Raja	Living	R. africana, R. asterias, R. brachyura, R. clavata, R. miraletus, R. montagui, R. polystigma, R. radula, R. undulata
Batomorphii	Myliobatiformes	Myliobatidae	Rhinoptera	Living	R. marginata
Batomorphii	Rhinopristiformes	Rhinobatidae	Rhinobatos	Living	R. rhinobatos
Squalomorphii	Squaliformes	Squalidae	Squalus	Living	S. acanthias
Squalomorphii	Squatiniformes	Squatinidae	Squatina	Living	S. aculeata
Galeomorphii	Carcharhiniformes	Scyliorhinidae	Scyliorhinus	Living	S. canicula
Galeomorphii	Carcharhiniformes	Sphyrnidae	Sphyrna	Living	S. zygaena,S. lewini
Batomorphii	Myliobatiformes	Dasyatidae	Taeniura	Living	T. grabata
