# Supplementary material for: Diversification trajectories and paleobiogeography of Neogene chondrichthyans from Europe
Source: Paleobiology. Author manuscript; Available in PMC 2023 Aug 10. (PMC7614935; doi:10.1017/pab.2022.40)
Supplement: Table S5 [file EMS183745-supplement-Table_S5.xlsx]

## Sheet: Tabla S4
Superorder	Order	Family	Genus	Global status	Present-day distribution in the North Sea
Galeomorphii	Lamniformes	Odontaspididae	Araloselachus	†	absent
Galeomorphii	Lamniformes	Lamnidae	Carcharoides	†	absent
Galeomorphii	Lamniformes	Lamnidae	Carcharomodus	†	absent
Holocephali	Chimaeriformes	Callorhinchidae	Edaphodon	†	absent
Galeomorphii	Lamniformes	Lamnidae	Isurolamna	†	absent
Galeomorphii	Lamniformes	Odontaspididae	Jaekelotodus	†	absent
Galeomorphii	Lamniformes	Cetorhinidae	Keasius	†	absent
Galeomorphii	Carcharhiniformes	Scyliorhinidae	Megascyliorhinus	†	absent
Galeomorphii	Lamniformes	Otodontidae	Otodus	†	absent
Galeomorphii	Carcharhiniformes	Scyliorhinidae	Pachyscyllium	†	absent
Galeomorphii	Lamniformes	Otodontidae	Parotodus	†	absent
Galeomorphii	Carcharhiniformes	Carcharhinidae	Physogaleus	†	absent
Batomorphii	Myliobatiformes	Mobulidae	Plinthicus	†	absent
Galeomorphii	Lamniformes	Lamnidae	Rhizoquadrangulus	†	absent
Galeomorphii	Lamniformes	Alopiidae	Alopias	Living	A. vulpinus
Batomorphii	Myliobatiformes	Aetobatidae	Aetobatus	Living	absent
Batomorphii	Rajiformes	Arhynchobatidae	Atlantoraja	Living	absent
Galeomorphii	Carcharhiniformes	Hemigaleidae	Chaenogaleus	Living	absent
Squalomorphii	Squaliformes	Squalidae	Cirrhigalues	Living	absent
Galeomorphii	Carcharhiniformes	Carcharhinidae	Galeocerdo	Living	absent
Galeomorphii	Orectoboliformes	Ginglymostomatidae	Ginglymostoma	Living	absent
Galeomorphii	Carcharhiniformes	Hemigaleidae	Hemipristis	Living	absent
Galeomorphii	Carcharhiniformes	Triakidae	Iago	Living	absent
Squalomorphii	Squaliformes	Dalatiidae	Isistius	Living	absent
Galeomorphii	Lamniformes	Megachasmidae	Megachasma	Living	absent
Squalomorphii	Hexanchiformes	Hexanchidae	Notorynchus	Living	absent
Galeomorphii	Carcharhiniformes	Hemigaleidae	Paragaleus	Living	absent
Batomorphii	Myliobatiformes	Plesiobatididae	Plesiobatis	Living	absent
Squalomorphii	Pristiophoriformes	Pristiophoridae	Pristiophorus	Living	absent
Galeomorphii	Carcharhiniformes	Carcharhinidae	Rhizoprionodon	Living	absent
Batomorphii	Rhinopristiformes	Rhinidae	Rhynchobatus	Living	absent
Batomorphii	Myliobatiformes	Dasyatidae	Taeniurops	Living	absent
Galeomorphii	Carcharhiniformes	Carcharhinidae	Carcharhinus	Living	absent-MS
Galeomorphii	Lamniformes	Odontaspididae	Carcharias	Living	absent-MS
Galeomorphii	Lamniformes	Lamnidae	Carcharodon	Living	absent-MS
Batomorphii	Myliobatiformes	Gymnuridae	Gymnura	Living	absent-MS
Batomorphii	Myliobatiformes	Myliobatidae	Mobula	Living	absent-MS
Galeomorphii	Lamniformes	Odontaspididae	Odontaspis	Living	absent-MS
Batomorphii	Rhinopristiformes	Rhinobatidae	Rhinobatos	Living	absent-MS
Batomorphii	Myliobatiformes	Myliobatidae	Rhinoptera	Living	absent-MS
Batomorphii	Rajiformes	Rajidae	Rostroraja	Living	absent-MS and norteast Atlantic
Galeomorphii	Lamniformes	Mitsukurinidae	Mitsukurina	Living	absent-northeast Atlantic
Galeomorphii	Lamniformes	Cetorhinidae	Cetorhinus	Living	C. maximus
Holocephali	Chimaeriformes	Callorhinchidae	Chimaera	Living	C. monstrosa
Batomorphii	Rajiformes	Rajidae	Dipturus	Living	D. batis, D. nidarosiensis, D. oxyrinchus
Batomorphii	Myliobatiformes	Dasyatidae	Dasyatis	Living	D. pastinaca
Squalomorphii	Squaliformes	Echinorhinidae	Echinorhinus	Living	E. brucus
Galeomorphii	Carcharhiniformes	Triakidae	Galeorhinus	Living	G. galeus
Squalomorphii	Hexanchiformes	Hexanchidae	Hexanchus	Living	H. griseus
Galeomorphii	Lamniformes	Lamnidae	Isurus	Living	I. oxyrinchus
Batomorphii	Rajiformes	Rajidae	Leucoraja	Living	L. circularis, L. fullonica, L. naevus
Galeomorphii	Lamniformes	Lamnidae	Lamna	Living	L. nasus
Batomorphii	Myliobatiformes	Myliobatidae	Myliobatis	Living	M. aquila
Galeomorphii	Carcharhiniformes	Triakidae	Mustelus	Living	M. asterias, M. mustelus
Squalomorphii	Squaliformes	Oxynotidae	Oxynotus	Living	O. centrina, O. paradoxus
Galeomorphii	Carcharhiniformes	Carcharhinidae	Prionace	Living	P. glauca
Batomorphii	Rajiformes	Rajidae	Raja	Living	R. brachyura, R. clavata, R. microocellata, R. montagui
Squalomorphii	Squaliformes	Squalidae	Squalus	Living	S. acanthias
Galeomorphii	Carcharhiniformes	Scyliorhinidae	Scyliorhinus	Living	S. canicula, S. stellaris
Squalomorphii	Squatiniformes	Squatinidae	Squatina	Living	S. quatina
Galeomorphii	Carcharhiniformes	Sphyrnidae	Sphyrna	Living	S. zygaena
Batomorphii	Torpediniformes	Torpedinidae	Torpedo	Living	T. marmorata, T. nobiliana
