# Supplementary material for: Diversification trajectories and paleobiogeography of Neogene chondrichthyans from Europe
Source: Paleobiology. Author manuscript; Available in PMC 2023 Aug 10. (PMC7614935; doi:10.1017/pab.2022.40)
Supplement: Table S6 [file EMS183745-supplement-Table_S6.xlsx]

## Sheet: Sheet1
Superorder	Order	Family	Genus	Global status	Present-day distribution in the Northeast Atlantic
Galeomorphii	Lamniformes	Odontaspididae	Araloselachus	†	absent
Galeomorphii	Lamniformes	Lamnidae	Carcharomodos	†	absent
Holocephali	Chimaeriformes	Callorhinchidae	Edaphodon	†	absent
Holocephali	Chimaeriformes	Callorhinchidae	Ischyodus	†	absent
Galeomorphii	Carcharhiniformes	Scyliorhinidae	Megascyliorhinus	†	absent
Galeomorphii	Lamniformes	Otodontidae	Otodus	†	absent
Galeomorphii	Carcharhiniformes	Scyliorhinidae	Pachyscyllium	†	absent
Galeomorphii	Lamniformes	Otodontidae	Parotodus	†	absent
Batomorphii	Myliobatiformes	Myliobatidae	Aetomylaeus	Living	A. bovinus
Galeomorphii	Lamniformes	Alopiidae	Alopias	Living	A. superciliosus, A. vulpinus
Batomorphii	Myliobatiformes	Aetobatidae	Aetobatus	Living	absent
Batomorphii	Rhinopristiformes	Pristidae	Anoxypristis	Living	absent
Galeomorphii	Lamniformes	Odontaspididae	Carcharias	Living	absent
Galeomorphii	Carcharhiniformes	Hemigaleidae	Chaenogaleus	Living	absent
Galeomorphii	Carcharhiniformes	Carcharhinidae	Galeocerdo	Living	absent
Galeomorphii	Orectoboliformes	Ginglymostomatidae	Ginglymostoma	Living	absent
Galeomorphii	Carcharhiniformes	Hemigaleidae	Hemigaleus	Living	absent
Galeomorphii	Carcharhiniformes	Hemigaleidae	Hemipristis	Living	absent
Galeomorphii	Carcharhiniformes	Triakidae	Iago	Living	absent
Galeomorphii	Carcharhiniformes	Carcharhinidae	Isogomphodon	Living	absent
Batomorphii	Myliobatiformes	Myliobatidae	Mobula	Living	absent
Galeomorphii	Carcharhiniformes	Carcharhinidae	Negaprion	Living	absent
Squalomorphii	Hexanchiformes	Hexanchidae	Notorynchus	Living	absent
Galeomorphii	Carcharhiniformes	Hemigaleidae	Paragaleus	Living	absent
Squalomorphii	Pristiophoriformes	Pristiophoridae	Pristiophorus	Living	absent
Batomorphii	Rhinopristiformes	Pristidae	Pristis	Living	absent
Galeomorphii	Lamniformes	Pseudocarchariidae	Pseudocarcharias	Living	absent
Batomorphii	Myliobatiformes	Myliobatidae	Rhinoptera	Living	absent
Galeomorphii	Carcharhiniformes	Carcharhinidae	Rhizoprionodon	Living	absent
Batomorphii	Rhinopristiformes	Rhinidae	Rhynchobatus	Living	absent
Galeomorphii	Carcharhiniformes	Carcharhinidae	Scoliodon	Living	absent
Batomorphii	Myliobatiformes	Dasyatidae	Taeniurops	Living	absent
Galeomorphii	Carcharhiniformes	Carcharhinidae	Carcharhinus	Living	C. brachyurus, C. longimanus, C. plumbeus
Galeomorphii	Lamniformes	Lamnidae	Carcharodon	Living	C. carcharias
Holocephali	Chimaeriformes	Chimaeridae	Chimaera	Living	C. monstrosa
Batomorphii	Rajiformes	Rajidae	Dipturus	Living	D. oxyrinchus, D. batis, D. nidarosiensis
Batomorphii	Myliobatiformes	Dasyatidae	Dasyatis	Living	D. pastinaca
Batomorphii	Myliobatiformes	Gymnuridae	Gymnura	Living	G. altavela
Galeomorphii	Carcharhiniformes	Triakidae	Galeorhinus	Living	G. galeus
Squalomorphii	Hexanchiformes	Hexanchidae	Hexanchus	Living	H. griseus, H. nakamurai
Holocephali	Chimaeriformes	Rhinochimaeridae	Harriotta	Living	H. raleighana
Galeomorphii	Lamniformes	Lamnidae	Isurus	Living	I. oxyrinchus
Squalomorphii	Squaliformes	Dalatiidae	Isistius	Living	I. plutodus
Batomorphii	Myliobatiformes	Myliobatidae	Myliobatis	Living	M. aquila
Galeomorphii	Carcharhiniformes	Triakidae	Mustelus	Living	M. asterias, M. mustelus
Galeomorphii	Lamniformes	Odontaspididae	Odontaspis	Living	O. ferox
Batomorphii	Rajiformes	Rajidae	Raja	Living	R. asterias, R. brachyura. R. clavata, R. microocellata, R. miraletus, R. montagui, R. undulata
Batomorphii	Rhinopristiformes	Rhinobatidae	Rhinobatos	Living	R. rhinobatos
Squalomorphii	Squaliformes	Squalidae	Squalus	Living	S. acanthias, S. blainville, S. margaretsmithae
Galeomorphii	Carcharhiniformes	Scyliorhinidae	Scyliorhinus	Living	S. canicula, S. stellaris
Squalomorphii	Squatiniformes	Squatinidae	Squatina	Living	S. oculata, S. squatina
Galeomorphii	Carcharhiniformes	Sphyrnidae	Sphyrna	Living	S. zygaena
Batomorphii	Myliobatiformes	Dasyatidae	Taeniura	Living	T. grabata
Batomorphii	Torpediniformes	Torpedinidae	Torpedo	Living	T. marmorata
